# Supplementary material for: The Type 3 Deiodinase Is a Critical Modulator of Thyroid Hormone Sensitivity in the Fetal Brain
Source: Front Neurosci. 2021 Jun 29;15:703730. doi: 10.3389/fnins.2021.703730 (PMC8265566; doi:10.3389/fnins.2021.703730)
Supplement: Supplementary file 1 [file Table_1.XLSX]

## Sheet: E13.5 Brain DEGs
	GeneName	baseMean	log2FoldChange	lfcSE	stat	pvalue	padj	mm10.wgEncodeGencodeBasicVM22.chrom	mm10.wgEncodeGencodeBasicVM22.strand	mm10.wgEncodeGencodeBasicVM22.name2	X.y	mm10.wgEncodeGencodeBasicVM22.cdsStartStat	mm10.wgEncodeGencodeBasicVM22.cdsEndStat	mm10.wgEncodeGencodeAttrsVM22.geneType	mm10.wgEncodeGencodeAttrsVM22.transcriptClass	mm10.wgEncodeGencodeGeneSymbolVM22.symbol	mm10.wgEncodeGencodeGeneSymbolVM22.geneId	sig.0.05
26455	ENSMUSG00000090063.6	1854.76	-1.83561	0.0913692	-20.09	9.03153e-90	1.4762e-85	chr6	-	Dlx6os1	2	none	none	lncRNA	nonCoding	Dlx6os1	MGI:2443217	TRUE
12352	ENSMUSG00000041911.3	2368.14	-1.70448	0.0903527	-18.8648	2.22317e-79	1.81689e-75	chr2	+	Dlx1	1	cmpl	cmpl	protein_coding	coding	Dlx1	MGI:94901	TRUE
4120	ENSMUSG00000023391.8	1332.7	-1.85997	0.102631	-18.1229	2.10069e-73	1.14453e-69	chr2	-	Dlx2	1	cmpl	cmpl	protein_coding	coding	Dlx2	MGI:94902	TRUE
9949	ENSMUSG00000035277.15	1589.06	-1.58845	0.0892596	-17.7958	7.61074e-71	3.10994e-67	chrX	+	Arx	1	cmpl	cmpl	protein_coding	coding	Arx	MGI:1097716	TRUE
5807	ENSMUSG00000026890.19	495.731	-1.68419	0.128838	-13.0721	4.75073e-39	1.55301e-35	chr2	-	Lhx6	1	cmpl	cmpl	protein_coding	coding	Lhx6	MGI:1306803	TRUE
7476	ENSMUSG00000029755.10	464.17	-1.63523	0.138194	-11.8329	2.6395e-32	7.19043e-29	chr6	-	Dlx5	1	cmpl	cmpl	protein_coding	coding	Dlx5	MGI:101926	TRUE
14834	ENSMUSG00000051243.14	12900.3	-0.838757	0.0806477	-10.4003	2.47275e-25	5.77387e-22	chr9	-	Islr2	1	cmpl	cmpl	protein_coding	coding	Islr2	MGI:2444277	TRUE
7447	ENSMUSG00000029697.6	372.181	-1.54655	0.161823	-9.55703	1.21187e-21	2.476e-18	chr6	-	Fezf1	1	cmpl	cmpl	protein_coding	coding	Fezf1	MGI:1920441	TRUE
36010	ENSMUSG00000106775.1	283.646	-1.62033	0.175114	-9.25303	2.18221e-20	3.96313e-17	chr6	+	C130093G08Rik	1	none	none	TEC	problem	C130093G08Rik	MGI:2443208	TRUE
3268	ENSMUSG00000021743.6	578.783	-1.52465	0.168957	-9.02389	1.81533e-19	2.96715e-16	chr14	-	Fezf2	1	cmpl	cmpl	protein_coding	coding	Fezf2	MGI:1859823	TRUE
18921	ENSMUSG00000068859.5	819.911	-1.24817	0.141106	-8.84564	9.10024e-19	1.35221e-15	chr2	+	Sp9	1	cmpl	cmpl	protein_coding	coding	Sp9	MGI:3574660	TRUE
12753	ENSMUSG00000043219.9	87.7895	3.66318	0.419414	8.73405	2.45717e-18	3.34688e-15	chr6	-	Hoxa6	1	cmpl	cmpl	protein_coding	coding	Hoxa6	MGI:96178	TRUE
12461	ENSMUSG00000042258.13	1237.72	-0.947209	0.110143	-8.5998	7.98572e-18	1.00405e-14	chr13	-	Isl1	1	cmpl	cmpl	protein_coding	coding	Isl1	MGI:101791	TRUE
10475	ENSMUSG00000036915.17	357.762	0.994796	0.121044	8.21849	2.06074e-16	2.40592e-13	chr7	-	Kirrel2	1	cmpl	cmpl	protein_coding	coding	Kirrel2	MGI:2442334	TRUE
9398	ENSMUSG00000033726.8	306.801	-1.9667	0.240937	-8.1627	3.27611e-16	3.56986e-13	chr6	+	Emx1	1	cmpl	cmpl	protein_coding	coding	Emx1	MGI:95387	TRUE
293	ENSMUSG00000001661.5	34.8379	4.50488	0.560193	8.04166	8.86305e-16	8.61808e-13	chr15	+	Hoxc6	1	cmpl	cmpl	protein_coding	coding	Hoxc6	MGI:96197	TRUE
5930	ENSMUSG00000027168.21	1833.37	-0.740204	0.0920619	-8.04028	8.96344e-16	8.61808e-13	chr2	+	Pax6	1	cmpl	cmpl	protein_coding	coding	Pax6	MGI:97490	TRUE
13993	ENSMUSG00000047935.17	1748.46	-0.858943	0.110043	-7.80552	5.9257e-15	5.38087e-12	chr8	+	Sox1ot	1	none	none	lncRNA	nonCoding	Sox1ot	MGI:3645522	TRUE
14852	ENSMUSG00000051323.16	4447.22	-0.448537	0.0580013	-7.73322	1.04857e-14	9.02043e-12	chrX	-	Pcdh19	1	cmpl	cmpl	protein_coding	coding	Pcdh19	MGI:2685563	TRUE
7475	ENSMUSG00000029754.13	258.345	-1.36205	0.177198	-7.68661	1.51086e-14	1.23475e-11	chr6	+	Dlx6	1	cmpl	cmpl	protein_coding	coding	Dlx6	MGI:101927	TRUE
29400	ENSMUSG00000096225.7	193.068	-1.88872	0.249662	-7.56511	3.87534e-14	3.0163e-11	chr3	-	Lhx8	1	cmpl	cmpl	protein_coding	coding	Lhx8	MGI:1096343	TRUE
30535	ENSMUSG00000097767.8	12001.2	0.368811	0.0491355	7.506	6.09627e-14	4.52925e-11	chr5	-	Miat	1	none	none	lncRNA	nonCoding	Miat	MGI:2444886	TRUE
6789	ENSMUSG00000028640.11	269.715	-2.05772	0.278454	-7.38979	1.47062e-13	1.0451e-10	chr2	+	Tfap2c	1	cmpl	cmpl	protein_coding	coding	Tfap2c	MGI:106032	TRUE
7030	ENSMUSG00000029026.16	266.986	-1.99352	0.271501	-7.34258	2.0951e-13	1.42685e-10	chr4	-	Trp73	1	cmpl	cmpl	protein_coding	coding	Trp73	MGI:1336991	TRUE
24272	ENSMUSG00000087006.3	255.491	-1.23417	0.170699	-7.23008	4.82726e-13	3.15407e-10	chr2	-	Gm13889	1	cmpl	cmpl	protein_coding	coding	Gm13889	MGI:3652053	TRUE
27123	ENSMUSG00000092341.3	143364	0.299617	0.0414704	7.22483	5.01718e-13	3.15407e-10	chr19	-	Malat1	1	none	none	lncRNA	nonCoding	Malat1	MGI:1919539	TRUE
5043	ENSMUSG00000025469.10	265.174	0.999354	0.140378	7.11903	1.0869e-12	6.57978e-10	chr7	-	Msx3	1	cmpl	cmpl	protein_coding	coding	Msx3	MGI:106587	TRUE
14863	ENSMUSG00000051354.14	80.5973	-2.2223	0.313805	-7.0818	1.42292e-12	8.30627e-10	chr10	+	Samd3	1	cmpl	cmpl	protein_coding	coding	Samd3	MGI:2685469	TRUE
26390	ENSMUSG00000089922.2	180.157	-1.80082	0.259379	-6.94279	3.84422e-12	2.16668e-09	chr12	+	Gm43517	1	cmpl	cmpl	protein_coding	coding	Gm43517	MGI:5663654	TRUE
2232	ENSMUSG00000019966.18	1433.15	-0.500814	0.0725911	-6.89911	5.23288e-12	2.85105e-09	chr10	+	Kitl	1	cmpl	cmpl	protein_coding	coding	Kitl	MGI:96974	TRUE
3028	ENSMUSG00000021294.7	3426.31	-0.39923	0.0586052	-6.81219	9.61256e-12	5.0683e-09	chr12	+	Kif26a	1	cmpl	cmpl	protein_coding	coding	Kif26a	MGI:2447072	TRUE
14990	ENSMUSG00000051910.13	3250.77	-0.563839	0.0829045	-6.80106	1.0385e-11	5.30447e-09	chr7	-	Sox6	1	cmpl	cmpl	protein_coding	coding	Sox6	MGI:98368	TRUE
965	ENSMUSG00000006270.7	123.873	-1.75237	0.265838	-6.59187	4.34311e-11	2.15116e-08	chr19	-	Vax1	1	cmpl	cmpl	protein_coding	coding	Vax1	MGI:1277163	TRUE
3055	ENSMUSG00000021359.16	1985.01	0.676491	0.107783	6.27641	3.46482e-10	1.66233e-07	chr13	-	Tfap2a	1	cmpl	cmpl	protein_coding	coding	Tfap2a	MGI:104671	TRUE
15563	ENSMUSG00000054667.7	339.937	-1.0002	0.159466	-6.27221	3.55959e-10	1.66233e-07	chrX	-	Irs4	1	cmpl	cmpl	protein_coding	coding	Irs4	MGI:1338009	TRUE
13780	ENSMUSG00000047143.3	722.155	-0.988974	0.157962	-6.26083	3.82929e-10	1.7386e-07	chr4	+	Dmrta2	1	cmpl	cmpl	protein_coding	coding	Dmrta2	MGI:2653629	TRUE
12921	ENSMUSG00000043969.4	1132.82	-0.783582	0.125451	-6.24614	4.20728e-10	1.85859e-07	chr19	+	Emx2	1	cmpl	cmpl	protein_coding	coding	Emx2	MGI:95388	TRUE
11250	ENSMUSG00000038805.10	1110.91	-0.657108	0.105454	-6.23124	4.62756e-10	1.99046e-07	chr17	+	Six3	1	cmpl	cmpl	protein_coding	coding	Six3	MGI:102764	TRUE
13732	ENSMUSG00000046982.11	3176.57	0.382096	0.0613886	6.22422	4.83961e-10	2.02829e-07	chr18	-	Tshz1	1	cmpl	cmpl	protein_coding	coding	Tshz1	MGI:1346031	TRUE
16892	ENSMUSG00000061482.7	9641.13	-0.383788	0.0618079	-6.20938	5.31945e-10	2.13056e-07	chr13	+	Hist1h4d	1	cmpl	cmpl	protein_coding	coding	Hist1h4d	MGI:2448423	TRUE
22790	ENSMUSG00000084946.2	138.718	-1.23547	0.198993	-6.20865	5.34432e-10	2.13056e-07	chr2	-	Dlx1as	1	none	none	lncRNA	nonCoding	Dlx1as	MGI:1195983	TRUE
11488	ENSMUSG00000039419.17	3325.14	-0.411272	0.0668779	-6.1496	7.76794e-10	3.02302e-07	chr6	+	Cntnap2	1	cmpl	cmpl	protein_coding	coding	Cntnap2	MGI:1914047	TRUE
9881	ENSMUSG00000035095.11	720.998	-0.597559	0.0973828	-6.13619	8.45239e-10	3.21289e-07	chr14	+	Fam167a	1	cmpl	cmpl	protein_coding	coding	Fam167a	MGI:3606565	TRUE
6393	ENSMUSG00000027967.8	2400.06	-0.797813	0.13184	-6.05135	1.43634e-09	5.28759e-07	chr3	+	Neurog2	1	cmpl	cmpl	protein_coding	coding	Neurog2	MGI:109619	TRUE
13950	ENSMUSG00000047786.12	607.952	-0.980149	0.16203	-6.04919	1.45575e-09	5.28759e-07	chr17	+	Lix1	1	cmpl	cmpl	protein_coding	coding	Lix1	MGI:1913893	TRUE
29250	ENSMUSG00000096014.1	3498.15	-0.571457	0.0948425	-6.02532	1.68771e-09	5.99688e-07	chr8	+	Sox1	1	cmpl	cmpl	protein_coding	coding	Sox1	MGI:98357	TRUE
15202	ENSMUSG00000052951.5	1767.76	0.78202	0.130091	6.01132	1.84024e-09	6.39974e-07	chr2	+	C130021I20Rik	1	none	none	lncRNA	nonCoding	C130021I20Rik	MGI:3639863	TRUE
10469	ENSMUSG00000036904.6	1656.76	-0.80173	0.133581	-6.00182	1.95122e-09	6.64431e-07	chr18	+	Fzd8	1	cmpl	cmpl	protein_coding	coding	Fzd8	MGI:108460	TRUE
6531	ENSMUSG00000028194.15	2962.16	-0.463257	0.07767	-5.96442	2.45505e-09	8.02556e-07	chr3	+	Ddah1	1	cmpl	cmpl	protein_coding	coding	Ddah1	MGI:1916469	TRUE
32	ENSMUSG00000000184.12	22886.4	-0.54572	0.0916924	-5.95164	2.65471e-09	8.50808e-07	chr6	-	Ccnd2	1	cmpl	cmpl	protein_coding	coding	Ccnd2	MGI:88314	TRUE
9570	ENSMUSG00000034220.7	6332.03	-0.316413	0.0537393	-5.88794	3.91048e-09	1.22917e-06	chr1	+	Gpc1	1	cmpl	cmpl	protein_coding	coding	Gpc1	MGI:1194891	TRUE
9864	ENSMUSG00000035033.15	2364.1	-2.40275	0.409403	-5.86891	4.38672e-09	1.35285e-06	chr2	+	Tbr1	1	cmpl	cmpl	protein_coding	coding	Tbr1	MGI:107404	TRUE
3563	ENSMUSG00000022245.15	932.014	0.951633	0.164718	5.77736	7.58824e-09	2.29685e-06	chr9	-	Skor1	1	cmpl	cmpl	protein_coding	coding	Skor1	MGI:2443473	TRUE
11232	ENSMUSG00000038765.13	1428.78	0.847404	0.147886	5.73013	1.00354e-08	2.98234e-06	chr2	-	Lmx1b	1	cmpl	cmpl	protein_coding	coding	Lmx1b	MGI:1100513	TRUE
2841	ENSMUSG00000020950.10	2619.8	-2.18557	0.384461	-5.68476	1.30999e-08	3.82353e-06	chr12	+	Foxg1	1	cmpl	cmpl	protein_coding	coding	Foxg1	MGI:1347464	TRUE
19250	ENSMUSG00000070570.5	160.931	-1.72368	0.304336	-5.66373	1.48115e-08	4.17677e-06	chr7	+	Slc17a7	1	cmpl	cmpl	protein_coding	coding	Slc17a7	MGI:1920211	TRUE
2913	ENSMUSG00000021099.6	122.875	-1.78262	0.314749	-5.66362	1.48212e-08	4.17677e-06	chr12	+	Six6	1	cmpl	cmpl	protein_coding	coding	Six6	MGI:1341840	TRUE
3432	ENSMUSG00000022025.13	91.005	1.81862	0.325193	5.59243	2.23913e-08	6.20314e-06	chr14	-	Cnmd	1	cmpl	cmpl	protein_coding	coding	Cnmd	MGI:1341171	TRUE
15754	ENSMUSG00000055612.15	1314.94	-0.635084	0.114498	-5.54669	2.91121e-08	7.93063e-06	chr2	+	Cdca7	1	cmpl	cmpl	protein_coding	coding	Cdca7	MGI:1914203	TRUE
4728	ENSMUSG00000024899.7	154.379	1.2202	0.220662	5.52974	3.20713e-08	8.59354e-06	chr19	+	Papss2	1	cmpl	cmpl	protein_coding	coding	Papss2	MGI:1330223	TRUE
18985	ENSMUSG00000069274.3	2902.64	-0.45563	0.0824656	-5.52509	3.29325e-08	8.68196e-06	chr13	-	Hist1h4f	1	cmpl	cmpl	protein_coding	coding	Hist1h4f	MGI:2448425	TRUE
15971	ENSMUSG00000056673.14	1862.75	-0.40868	0.0743806	-5.49445	3.91936e-08	1.00656e-05	chrY	+	Kdm5d	1	cmpl	cmpl	protein_coding	coding	Kdm5d	MGI:99780	TRUE
18984	ENSMUSG00000069273.2	4236.28	-0.338138	0.0615527	-5.49346	3.94125e-08	1.00656e-05	chr13	-	Hist1h3e	1	cmpl	cmpl	protein_coding	coding	Hist1h3e	MGI:2448326	TRUE
14098	ENSMUSG00000048349.9	2709.66	0.484837	0.0887889	5.46056	4.74631e-08	1.19352e-05	chr14	-	Pou4f1	1	cmpl	cmpl	protein_coding	coding	Pou4f1	MGI:102525	TRUE
18745	ENSMUSG00000067786.16	54047.7	-0.357344	0.065619	-5.44573	5.15921e-08	1.27769e-05	chr2	+	Nnat	1	cmpl	cmpl	protein_coding	coding	Nnat	MGI:104716	TRUE
9208	ENSMUSG00000033066.15	942.336	-0.486515	0.0895327	-5.43394	5.5124e-08	1.34478e-05	chr11	+	Gas7	1	cmpl	cmpl	protein_coding	coding	Gas7	MGI:1202388	TRUE
765	ENSMUSG00000004872.15	1102.93	0.666789	0.122831	5.42852	5.68226e-08	1.36583e-05	chr1	-	Pax3	1	cmpl	cmpl	protein_coding	coding	Pax3	MGI:97487	TRUE
1067	ENSMUSG00000006930.15	3885.67	-0.400253	0.0737734	-5.42544	5.78134e-08	1.36951e-05	chr11	-	Hap1	1	cmpl	cmpl	protein_coding	coding	Hap1	MGI:1261831	TRUE
28735	ENSMUSG00000095217.1	2540.25	-0.519587	0.096132	-5.40494	6.48317e-08	1.51382e-05	chr13	+	Hist1h2bn	1	cmpl	cmpl	protein_coding	coding	Hist1h2bn	MGI:2448407	TRUE
11385	ENSMUSG00000039158.11	1183.91	-0.433615	0.081209	-5.3395	9.32049e-08	2.14568e-05	chr4	-	Akna	1	cmpl	cmpl	protein_coding	coding	Akna	MGI:2140340	TRUE
14491	ENSMUSG00000049932.3	3340.5	-0.378657	0.0713546	-5.30669	1.11635e-07	2.45393e-05	chr9	+	H2afx	1	cmpl	cmpl	protein_coding	coding	H2afx	MGI:102688	TRUE
18966	ENSMUSG00000069171.14	8190.01	-0.404301	0.076191	-5.30641	1.11803e-07	2.45393e-05	chr13	-	Nr2f1	1	cmpl	cmpl	protein_coding	coding	Nr2f1	MGI:1352451	TRUE
243	ENSMUSG00000001403.13	1638.29	-0.565166	0.106523	-5.3056	1.12305e-07	2.45393e-05	chr2	+	Ube2c	1	cmpl	cmpl	protein_coding	coding	Ube2c	MGI:1915862	TRUE
7786	ENSMUSG00000030376.8	1994.65	0.318992	0.060129	5.30512	1.126e-07	2.45393e-05	chr7	+	Slc8a2	1	cmpl	cmpl	protein_coding	coding	Slc8a2	MGI:107996	TRUE
16375	ENSMUSG00000058773.2	4902.89	-0.464882	0.0877143	-5.29996	1.15827e-07	2.49105e-05	chr13	-	Hist1h1b	1	cmpl	cmpl	protein_coding	coding	Hist1h1b	MGI:1861461	TRUE
2195	ENSMUSG00000019880.10	412.973	-0.935877	0.17743	-5.27464	1.3302e-07	2.82365e-05	chr10	-	Rspo3	1	cmpl	cmpl	protein_coding	coding	Rspo3	MGI:1920030	TRUE
337	ENSMUSG00000001911.16	4873.31	-0.515128	0.0977099	-5.27202	1.34933e-07	2.82754e-05	chr8	-	Nfix	1	cmpl	cmpl	protein_coding	coding	Nfix	MGI:97311	TRUE
36625	ENSMUSG00000107967.1	48.8073	-1.9744	0.375326	-5.26051	1.43658e-07	2.97227e-05	chr6	-	Gm44094	1	none	none	TEC	problem	Gm44094	MGI:5690486	TRUE
18900	ENSMUSG00000068748.7	9043.14	-0.407234	0.0775351	-5.25225	1.50253e-07	3.06986e-05	chr6	+	Ptprz1	1	cmpl	cmpl	protein_coding	coding	Ptprz1	MGI:97816	TRUE
35011	ENSMUSG00000105265.4	1056.71	-0.467987	0.0893243	-5.2392	1.61277e-07	3.25441e-05	chr3	+	Sox2ot	1	none	none	lncRNA	nonCoding	Sox2ot	MGI:2444112	TRUE
20316	ENSMUSG00000075031.4	2768.83	-0.487693	0.0931801	-5.23388	1.65992e-07	3.305e-05	chr13	+	Hist1h2bb	1	cmpl	cmpl	protein_coding	coding	Hist1h2bb	MGI:2448377	TRUE
2147	ENSMUSG00000019803.11	1233.88	-1.34819	0.257689	-5.23184	1.67828e-07	3.305e-05	chr10	-	Nr2e1	1	cmpl	cmpl	protein_coding	coding	Nr2e1	MGI:1100526	TRUE
10163	ENSMUSG00000035946.7	114.096	-1.2086	0.231429	-5.22234	1.76673e-07	3.43777e-05	chr5	+	Gsx2	1	cmpl	cmpl	protein_coding	coding	Gsx2	MGI:95843	TRUE
17142	ENSMUSG00000062727.4	1884.02	-0.461371	0.0886336	-5.20537	1.9361e-07	3.723e-05	chr13	+	Hist1h2bk	1	cmpl	cmpl	protein_coding	coding	Hist1h2bk	MGI:2448399	TRUE
10880	ENSMUSG00000037992.16	963.263	0.522291	0.100731	5.185	2.16014e-07	4.10552e-05	chr11	+	Rara	1	cmpl	cmpl	protein_coding	coding	Rara	MGI:97856	TRUE
12504	ENSMUSG00000042372.5	210.681	-1.49058	0.288511	-5.16644	2.38596e-07	4.43259e-05	chr19	+	Dmrt3	1	cmpl	cmpl	protein_coding	coding	Dmrt3	MGI:2449470	TRUE
32500	ENSMUSG00000101174.8	48.1517	2.74465	0.531251	5.1664	2.38646e-07	4.43259e-05	chr2	+	Hoxd4	1	cmpl	cmpl	protein_coding	coding	Hoxd4	MGI:96208	TRUE
1982	ENSMUSG00000018698.15	4686.01	0.418364	0.0811805	5.15351	2.55658e-07	4.69519e-05	chr11	-	Lhx1	1	cmpl	cmpl	protein_coding	coding	Lhx1	MGI:99783	TRUE
10117	ENSMUSG00000035805.13	231.015	-0.795662	0.155067	-5.1311	2.88059e-07	5.23147e-05	chr15	-	Mlc1	1	cmpl	cmpl	protein_coding	coding	Mlc1	MGI:2157910	TRUE
1689	ENSMUSG00000016028.10	4661.99	-0.537341	0.105173	-5.10912	3.2366e-07	5.81342e-05	chr15	-	Celsr1	1	cmpl	cmpl	protein_coding	coding	Celsr1	MGI:1100883	TRUE
6037	ENSMUSG00000027342.14	2092.98	-0.41996	0.0827111	-5.07743	3.82573e-07	6.79692e-05	chr2	-	Pcna	1	cmpl	cmpl	protein_coding	coding	Pcna	MGI:97503	TRUE
9454	ENSMUSG00000033900.13	2677.87	-0.370028	0.0729157	-5.07474	3.88021e-07	6.81957e-05	chr3	+	Map9	1	cmpl	cmpl	protein_coding	coding	Map9	MGI:2442208	TRUE
14386	ENSMUSG00000049539.3	5568.82	-0.49478	0.0976801	-5.06531	4.07732e-07	7.08976e-05	chr13	+	Hist1h1a	1	cmpl	cmpl	protein_coding	coding	Hist1h1a	MGI:1931523	TRUE
2251	ENSMUSG00000020000.7	121.672	1.52788	0.301956	5.05993	4.19405e-07	7.21597e-05	chr10	+	Moxd1	1	cmpl	cmpl	protein_coding	coding	Moxd1	MGI:1921582	TRUE
1257	ENSMUSG00000009628.14	439.746	0.601345	0.119565	5.02946	4.91872e-07	8.37463e-05	chr8	+	Tex15	1	cmpl	cmpl	protein_coding	coding	Tex15	MGI:1934816	TRUE
8510	ENSMUSG00000031734.13	1436.22	0.511696	0.101803	5.02633	4.99955e-07	8.4245e-05	chr8	-	Irx3	1	cmpl	cmpl	protein_coding	coding	Irx3	MGI:1197522	TRUE
16636	ENSMUSG00000060093.6	1665.65	-0.459581	0.0915143	-5.02196	5.11466e-07	8.53052e-05	chr13	-	Hist1h4a	1	cmpl	cmpl	protein_coding	coding	Hist1h4a	MGI:2448419	TRUE
381	ENSMUSG00000002107.18	13215	-0.390312	0.0777584	-5.01955	5.17921e-07	8.55092e-05	chr2	-	Celf2	1	cmpl	cmpl	protein_coding	coding	Celf2	MGI:1338822	TRUE
31749	ENSMUSG00000099583.2	1733.34	-0.515619	0.103178	-4.99739	5.81123e-07	9.49846e-05	chr13	+	Hist1h3d	1	cmpl	cmpl	protein_coding	coding	Hist1h3d	MGI:2448322	TRUE
5963	ENSMUSG00000027220.2	2143.18	-0.568517	0.113944	-4.98944	6.05555e-07	9.77733e-05	chr2	+	Syt13	1	cmpl	cmpl	protein_coding	coding	Syt13	MGI:1933945	TRUE
18978	ENSMUSG00000069265.2	1429.1	-0.533599	0.106977	-4.98798	6.10148e-07	9.77733e-05	chr13	-	Hist1h3a	1	cmpl	cmpl	protein_coding	coding	Hist1h3a	MGI:2668828	TRUE
27675	ENSMUSG00000093460.9	1412.18	-0.464234	0.0931212	-4.98527	6.18753e-07	9.81895e-05	chr17	-	Six3os1	1	none	none	lncRNA	nonCoding	Six3os1	MGI:1925118	TRUE
1203	ENSMUSG00000009013.5	3618.16	-0.259528	0.0522227	-4.96964	6.70776e-07	0.000105422	chr5	-	Dynll1	1	cmpl	cmpl	protein_coding	coding	Dynll1	MGI:1861457	TRUE
18994	ENSMUSG00000069300.3	1459.68	-0.624836	0.126897	-4.92395	8.48136e-07	0.000132026	chr13	+	Hist1h2bj	1	cmpl	cmpl	protein_coding	coding	Hist1h2bj	MGI:2448388	TRUE
27765	ENSMUSG00000093738.2	62.5166	-1.8811	0.383141	-4.90966	9.12331e-07	0.00014068	chr3	+	AI606473	1	none	none	lncRNA	nonCoding	AI606473	MGI:2139767	TRUE
14092	ENSMUSG00000048327.6	1321.76	-0.487887	0.0995764	-4.89962	9.60209e-07	0.000145235	chr2	-	Ckap2l	1	cmpl	cmpl	protein_coding	coding	Ckap2l	MGI:1917716	TRUE
8768	ENSMUSG00000032128.15	4619.81	0.91683	0.187123	4.89962	9.60216e-07	0.000145235	chr9	-	Robo3	1	cmpl	cmpl	protein_coding	coding	Robo3	MGI:1343102	TRUE
10235	ENSMUSG00000036181.2	7021.6	-0.346946	0.0708353	-4.89793	9.6853e-07	0.000145235	chr13	+	Hist1h1c	1	cmpl	cmpl	protein_coding	coding	Hist1h1c	MGI:1931526	TRUE
2748	ENSMUSG00000020814.13	779.308	0.438191	0.0895594	4.89274	9.94408e-07	0.00014776	chr11	-	Mxra7	1	cmpl	cmpl	protein_coding	coding	Mxra7	MGI:1914872	TRUE
12591	ENSMUSG00000042607.15	824.695	-0.410037	0.0840684	-4.87742	1.07484e-06	0.000158272	chr6	+	Asb4	1	cmpl	cmpl	protein_coding	coding	Asb4	MGI:1929751	TRUE
6384	ENSMUSG00000027955.16	183.745	0.876648	0.180045	4.86905	1.12134e-06	0.000163646	chr3	+	Gask1b	1	cmpl	cmpl	protein_coding	coding	Gask1b	MGI:1915909	TRUE
33070	ENSMUSG00000102344.1	491.394	0.500173	0.102766	4.86711	1.13245e-06	0.000163804	chr16	-	9430053O09Rik	1	none	none	TEC	problem	9430053O09Rik	MGI:2442604	TRUE
34732	ENSMUSG00000104861.1	63.036	-1.76733	0.363266	-4.86512	1.14388e-06	0.000164007	chr12	+	3110039M20Rik	1	none	none	lncRNA	nonCoding	3110039M20Rik	MGI:1914543	TRUE
4422	ENSMUSG00000024330.17	375.95	0.675961	0.139383	4.84965	1.23679e-06	0.000175785	chr17	+	Col11a2	1	cmpl	cmpl	protein_coding	coding	Col11a2	MGI:88447	TRUE
13126	ENSMUSG00000044681.19	1471.27	0.671908	0.138791	4.84114	1.29094e-06	0.000180355	chr5	-	Cnpy1	1	cmpl	cmpl	protein_coding	coding	Cnpy1	MGI:2442451	TRUE
15232	ENSMUSG00000053117.11	155.44	-1.18287	0.244336	-4.84113	1.29101e-06	0.000180355	chr19	+	E330013P04Rik	1	none	none	lncRNA	nonCoding	E330013P04Rik	MGI:2147732	TRUE
6120	ENSMUSG00000027469.16	3009.83	-0.34108	0.0706916	-4.82489	1.40077e-06	0.000194031	chr2	+	Tpx2	1	cmpl	cmpl	protein_coding	coding	Tpx2	MGI:1919369	TRUE
262	ENSMUSG00000001496.15	958.79	-1.28885	0.267331	-4.82116	1.42728e-06	0.000196041	chr12	-	Nkx2-1	1	cmpl	cmpl	protein_coding	coding	Nkx2-1	MGI:108067	TRUE
19939	ENSMUSG00000073940.3	1653.99	-0.654812	0.136702	-4.79007	1.66722e-06	0.00022408	chr7	-	Hbb-bt	1	cmpl	cmpl	protein_coding	coding	Hbb-bt	MGI:5474850	TRUE
20233	ENSMUSG00000074785.5	3278.91	-0.338265	0.0706198	-4.78994	1.66829e-06	0.00022408	chr10	-	Plxnc1	1	cmpl	cmpl	protein_coding	coding	Plxnc1	MGI:1890127	TRUE
19003	ENSMUSG00000069310.4	1819.48	-0.494313	0.103209	-4.78943	1.67255e-06	0.00022408	chr13	-	Hist1h3c	1	cmpl	cmpl	protein_coding	coding	Hist1h3c	MGI:2448320	TRUE
462	ENSMUSG00000002688.8	338.422	-0.674682	0.141109	-4.78129	1.74174e-06	0.000230201	chr12	-	Prkd1	1	cmpl	cmpl	protein_coding	coding	Prkd1	MGI:99879	TRUE
29751	ENSMUSG00000096768.8	551.33	0.573795	0.120022	4.78075	1.7464e-06	0.000230201	chrY	+	Gm47283	1	none	none	lncRNA	nonCoding	Gm47283	MGI:6096131	TRUE
15864	ENSMUSG00000056145.5	1476.76	-0.424672	0.0888721	-4.77847	1.76638e-06	0.000230972	chr3	+	AI504432	1	none	none	lncRNA	nonCoding	AI504432	MGI:2139742	TRUE
10878	ENSMUSG00000037990.18	570.248	-0.637403	0.134125	-4.75232	2.01092e-06	0.000260861	chr10	+	Sh3rf3	1	cmpl	cmpl	protein_coding	coding	Sh3rf3	MGI:2444637	TRUE
15111	ENSMUSG00000052504.7	3902.71	-0.348654	0.0735695	-4.73911	2.14656e-06	0.000276264	chr16	-	Epha3	1	cmpl	cmpl	protein_coding	coding	Epha3	MGI:99612	TRUE
28952	ENSMUSG00000095562.8	174.267	0.835594	0.177079	4.71877	2.3728e-06	0.000302995	chrX	+	Gm21887	1	none	none	lncRNA	nonCoding	Gm21887	MGI:5434051	TRUE
24426	ENSMUSG00000087211.7	299.226	0.614412	0.130785	4.69787	2.62894e-06	0.000331128	chr11	+	Lhx1os	1	none	none	lncRNA	nonCoding	Lhx1os	MGI:1925615	TRUE
494	ENSMUSG00000002870.8	2789.53	-0.383057	0.0815448	-4.6975	2.63363e-06	0.000331128	chr6	-	Mcm2	1	cmpl	cmpl	protein_coding	coding	Mcm2	MGI:105380	TRUE
11751	ENSMUSG00000040151.9	3857.41	-0.294729	0.0628013	-4.69304	2.69181e-06	0.000335859	chr3	-	Hs2st1	1	cmpl	cmpl	protein_coding	coding	Hs2st1	MGI:1346049	TRUE
8151	ENSMUSG00000031119.4	1092.8	-0.611161	0.130542	-4.68172	2.84474e-06	0.000352252	chrX	-	Gpc4	1	cmpl	cmpl	protein_coding	coding	Gpc4	MGI:104902	TRUE
16444	ENSMUSG00000059182.7	223.068	1.03063	0.220285	4.67864	2.88783e-06	0.000354899	chr6	-	Skap2	1	cmpl	cmpl	protein_coding	coding	Skap2	MGI:1889206	TRUE
26858	ENSMUSG00000091405.2	3215.3	-0.340549	0.0729308	-4.66949	3.01949e-06	0.00036831	chr3	-	Hist2h4	1	cmpl	cmpl	protein_coding	coding	Hist2h4	MGI:2140113	TRUE
5485	ENSMUSG00000026355.11	2979.65	-0.359647	0.0771728	-4.66028	3.15778e-06	0.000382325	chr1	-	Mcm6	1	cmpl	cmpl	protein_coding	coding	Mcm6	MGI:1298227	TRUE
8943	ENSMUSG00000032446.14	1009.42	-2.09626	0.451921	-4.63855	3.50855e-06	0.000421671	chr9	+	Eomes	1	cmpl	cmpl	protein_coding	coding	Eomes	MGI:1201683	TRUE
14076	ENSMUSG00000048251.15	7385.24	-0.293578	0.0634683	-4.62559	3.73539e-06	0.000445656	chr12	-	Bcl11b	1	cmpl	cmpl	protein_coding	coding	Bcl11b	MGI:1929913	TRUE
17480	ENSMUSG00000064337.1	23331.7	0.428966	0.0928695	4.61902	3.8556e-06	0.000456665	chrM	+	mt-Rnr1	1	none	none	Mt_rRNA	nonCoding	mt-Rnr1	MGI:102493	TRUE
7895	ENSMUSG00000030607.7	139.51	2.97187	0.643687	4.61695	3.89419e-06	0.000457918	chr7	+	Acan	1	cmpl	cmpl	protein_coding	coding	Acan	MGI:99602	TRUE
2641	ENSMUSG00000020649.11	3002.68	-0.427684	0.0927325	-4.61202	3.9878e-06	0.000465576	chr12	+	Rrm2	1	cmpl	cmpl	protein_coding	coding	Rrm2	MGI:98181	TRUE
13418	ENSMUSG00000045751.16	857.865	-0.467049	0.101527	-4.60026	4.21968e-06	0.000489154	chr4	+	Mms22l	1	cmpl	cmpl	protein_coding	coding	Mms22l	MGI:2684980	TRUE
9605	ENSMUSG00000034317.14	2443.93	-0.349902	0.0762893	-4.58651	4.50715e-06	0.000518799	chr3	-	Trim59	1	cmpl	cmpl	protein_coding	coding	Trim59	MGI:1914199	TRUE
3409	ENSMUSG00000021994.15	1793.91	0.478012	0.104334	4.58156	4.61529e-06	0.000527531	chr14	+	Wnt5a	1	cmpl	cmpl	protein_coding	coding	Wnt5a	MGI:98958	TRUE
42	ENSMUSG00000000247.11	5064.65	-0.515475	0.112623	-4.57699	4.71721e-06	0.000535437	chr2	+	Lhx2	1	cmpl	cmpl	protein_coding	coding	Lhx2	MGI:96785	TRUE
17202	ENSMUSG00000063021.3	776.621	-0.523251	0.114392	-4.57417	4.78106e-06	0.000538941	chr13	-	Hist1h2ak	1	cmpl	cmpl	protein_coding	coding	Hist1h2ak	MGI:2448297	TRUE
4796	ENSMUSG00000025001.11	1439.13	-0.393037	0.0862379	-4.55759	5.1743e-06	0.000579274	chr19	+	Hells	1	cmpl	cmpl	protein_coding	coding	Hells	MGI:106209	TRUE
368	ENSMUSG00000002055.9	1022.69	-0.463001	0.101668	-4.55406	5.26197e-06	0.000585081	chr11	+	Spag5	1	cmpl	cmpl	protein_coding	coding	Spag5	MGI:1927470	TRUE
2936	ENSMUSG00000021136.13	1488.56	0.329133	0.0725418	4.53715	5.70189e-06	0.000629712	chr12	+	Smoc1	1	cmpl	cmpl	protein_coding	coding	Smoc1	MGI:1929878	TRUE
6779	ENSMUSG00000028626.5	530.074	0.792735	0.175037	4.52895	5.92772e-06	0.000649415	chr4	+	Col9a2	1	cmpl	cmpl	protein_coding	coding	Col9a2	MGI:88466	TRUE
12193	ENSMUSG00000041431.16	1419.75	-0.415703	0.0918632	-4.52524	6.03271e-06	0.000649415	chr13	-	Ccnb1	1	cmpl	cmpl	protein_coding	coding	Ccnb1	MGI:88302	TRUE
13164	ENSMUSG00000044813.15	918.702	-0.494789	0.109344	-4.52507	6.03755e-06	0.000649415	chr4	-	Shb	1	cmpl	cmpl	protein_coding	coding	Shb	MGI:98294	TRUE
14931	ENSMUSG00000051627.3	10389.9	-0.303667	0.0671085	-4.52501	6.03922e-06	0.000649415	chr13	-	Hist1h1e	1	cmpl	cmpl	protein_coding	coding	Hist1h1e	MGI:1931527	TRUE
17482	ENSMUSG00000064339.1	47311.7	0.377969	0.083742	4.51349	6.3769e-06	0.000681245	chrM	+	mt-Rnr2	1	none	none	Mt_rRNA	nonCoding	mt-Rnr2	MGI:102492	TRUE
7377	ENSMUSG00000029595.9	2286.1	0.30431	0.0674885	4.50906	6.51151e-06	0.000691108	chr5	+	Lhx5	1	cmpl	cmpl	protein_coding	coding	Lhx5	MGI:107792	TRUE
8821	ENSMUSG00000032261.16	454.499	-0.582636	0.129764	-4.48996	7.12352e-06	0.000751186	chr9	+	Sh3bgrl2	1	cmpl	cmpl	protein_coding	coding	Sh3bgrl2	MGI:1915350	TRUE
32579	ENSMUSG00000101356.1	33.1375	1.87673	0.418912	4.48001	7.46408e-06	0.000782054	chr15	-	Gm28876	1	none	none	lncRNA	nonCoding	Gm28876	MGI:5579582	TRUE
6259	ENSMUSG00000027715.9	2656.82	-0.411616	0.0920613	-4.47111	7.78151e-06	0.00081012	chr3	-	Ccna2	1	cmpl	cmpl	protein_coding	coding	Ccna2	MGI:108069	TRUE
96	ENSMUSG00000000560.9	515.999	-0.506289	0.113286	-4.46912	7.85428e-06	0.00081252	chr5	-	Gabra2	1	cmpl	cmpl	protein_coding	coding	Gabra2	MGI:95614	TRUE
8380	ENSMUSG00000031517.8	15161.7	-0.322367	0.0721693	-4.46682	7.9391e-06	0.000816129	chr8	+	Gpm6a	1	cmpl	cmpl	protein_coding	coding	Gpm6a	MGI:107671	TRUE
1039	ENSMUSG00000006649.17	140.501	0.844126	0.189165	4.46237	8.10583e-06	0.000822951	chr7	+	Nphs1	1	cmpl	cmpl	protein_coding	coding	Nphs1	MGI:1859637	TRUE
10111	ENSMUSG00000035783.9	320.437	1.05633	0.236721	4.46236	8.10616e-06	0.000822951	chr19	-	Acta2	1	cmpl	cmpl	protein_coding	coding	Acta2	MGI:87909	TRUE
5953	ENSMUSG00000027203.15	1348.67	-0.341521	0.0766638	-4.45478	8.39775e-06	0.000842317	chr2	+	Dut	1	cmpl	cmpl	protein_coding	coding	Dut	MGI:1346051	TRUE
39979	ENSMUSG00000114279.1	2626.04	-0.475826	0.106814	-4.45473	8.39998e-06	0.000842317	chr13	+	Hist1h2bm	1	cmpl	cmpl	protein_coding	coding	Hist1h2bm	MGI:2448404	TRUE
5984	ENSMUSG00000027253.15	1981.62	-0.445816	0.100179	-4.4502	8.5792e-06	0.000855043	chr2	+	Lrp4	1	cmpl	cmpl	protein_coding	coding	Lrp4	MGI:2442252	TRUE
16807	ENSMUSG00000060981.7	4100.39	-0.361283	0.0812727	-4.44532	8.77609e-06	0.000869365	chr13	+	Hist1h4h	1	cmpl	cmpl	protein_coding	coding	Hist1h4h	MGI:2448427	TRUE
23334	ENSMUSG00000085696.8	33.8655	2.48572	0.560357	4.43596	9.16612e-06	0.000902531	chr6	+	Hoxaas3	1	none	none	lncRNA	nonCoding	Hoxaas3	MGI:1919878	TRUE
188	ENSMUSG00000001076.7	396.278	0.553446	0.124973	4.42853	9.48788e-06	0.000921945	chr15	-	C1ql4	1	cmpl	cmpl	protein_coding	coding	C1ql4	MGI:3579909	TRUE
5242	ENSMUSG00000025927.13	6660.67	-0.464317	0.104881	-4.42708	9.55154e-06	0.000921945	chr1	+	Tfap2b	1	cmpl	cmpl	protein_coding	coding	Tfap2b	MGI:104672	TRUE
14650	ENSMUSG00000050558.13	250.6	-0.972926	0.21982	-4.42601	9.59922e-06	0.000921945	chr2	-	Prokr2	1	cmpl	cmpl	protein_coding	coding	Prokr2	MGI:2181363	TRUE
4508	ENSMUSG00000024500.19	2081.89	-0.278073	0.062835	-4.42545	9.62396e-06	0.000921945	chr18	-	Ppp2r2b	1	cmpl	cmpl	protein_coding	coding	Ppp2r2b	MGI:1920180	TRUE
16315	ENSMUSG00000058446.14	1964.54	-0.276744	0.0625447	-4.42473	9.65631e-06	0.000921945	chr6	+	Znrf2	1	cmpl	cmpl	protein_coding	coding	Znrf2	MGI:1196246	TRUE
4006	ENSMUSG00000023004.8	1913.2	-0.302633	0.0684116	-4.42372	9.70172e-06	0.000921945	chr15	-	Tuba1b	1	cmpl	cmpl	protein_coding	coding	Tuba1b	MGI:107804	TRUE
7135	ENSMUSG00000029189.10	763.928	-0.421129	0.0953764	-4.41544	1.00803e-05	0.000952386	chr5	-	Sel1l3	1	cmpl	cmpl	protein_coding	coding	Sel1l3	MGI:1916941	TRUE
2162	ENSMUSG00000019828.13	309.105	-0.665487	0.151385	-4.39599	1.1027e-05	0.00103584	chr10	-	Grm1	1	cmpl	cmpl	protein_coding	coding	Grm1	MGI:1351338	TRUE
28143	ENSMUSG00000094338.1	1326.73	-0.496856	0.113131	-4.39187	1.12379e-05	0.00104962	chr13	-	Hist1h2bl	1	cmpl	cmpl	protein_coding	coding	Hist1h2bl	MGI:2448403	TRUE
12223	ENSMUSG00000041540.16	2089.37	-0.511309	0.116609	-4.3848	1.16091e-05	0.00107812	chr6	-	Sox5	1	cmpl	cmpl	protein_coding	coding	Sox5	MGI:98367	TRUE
16671	ENSMUSG00000060257.2	5881.7	0.302592	0.0691821	4.37384	1.22078e-05	0.0011255	chr2	+	Scrt2	1	cmpl	cmpl	protein_coding	coding	Scrt2	MGI:2139287	TRUE
16056	ENSMUSG00000057098.14	6576.5	0.280023	0.0640349	4.37297	1.22569e-05	0.0011255	chr11	+	Ebf1	1	cmpl	cmpl	protein_coding	coding	Ebf1	MGI:95275	TRUE
6741	ENSMUSG00000028565.18	7297.34	-0.329261	0.0753171	-4.37166	1.23303e-05	0.00112592	chr4	+	Nfia	1	cmpl	cmpl	protein_coding	coding	Nfia	MGI:108056	TRUE
4549	ENSMUSG00000024565.9	2671.41	0.361549	0.083088	4.3514	1.35271e-05	0.00122834	chr18	-	Sall3	1	cmpl	cmpl	protein_coding	coding	Sall3	MGI:109295	TRUE
760	ENSMUSG00000004843.7	940.393	0.374465	0.0861015	4.34912	1.36688e-05	0.00123434	chr16	-	Chmp2b	1	cmpl	cmpl	protein_coding	coding	Chmp2b	MGI:1916192	TRUE
2613	ENSMUSG00000020609.14	40.5588	-2.38182	0.548416	-4.34309	1.40493e-05	0.00125368	chr12	+	Apob	1	cmpl	cmpl	protein_coding	coding	Apob	MGI:88052	TRUE
6041	ENSMUSG00000027347.18	210.061	-0.772447	0.177897	-4.34211	1.41121e-05	0.00125368	chr2	-	Rasgrp1	1	cmpl	cmpl	protein_coding	coding	Rasgrp1	MGI:1314635	TRUE
15212	ENSMUSG00000053024.14	13646.4	0.219441	0.0505381	4.3421	1.4113e-05	0.00125368	chr1	-	Cntn2	1	cmpl	cmpl	protein_coding	coding	Cntn2	MGI:104518	TRUE
767	ENSMUSG00000004885.5	837.881	0.556735	0.128301	4.33928	1.42947e-05	0.00126296	chr3	+	Crabp2	1	cmpl	cmpl	protein_coding	coding	Crabp2	MGI:88491	TRUE
18821	ENSMUSG00000068196.5	236.181	0.978268	0.226203	4.32473	1.52718e-05	0.00134203	chr16	-	Col8a1	1	cmpl	cmpl	protein_coding	coding	Col8a1	MGI:88463	TRUE
16750	ENSMUSG00000060678.5	2392.3	-0.31522	0.0729932	-4.31849	1.57103e-05	0.00137318	chr13	-	Hist1h4c	1	cmpl	cmpl	protein_coding	coding	Hist1h4c	MGI:2448421	TRUE
16397	ENSMUSG00000058914.12	40.7388	1.53815	0.356431	4.31543	1.59291e-05	0.0013849	chr15	+	C1qtnf3	1	cmpl	cmpl	protein_coding	coding	C1qtnf3	MGI:1932136	TRUE
15712	ENSMUSG00000055373.8	2774.81	-0.445392	0.103496	-4.30346	1.68148e-05	0.00145417	chr4	-	Fut9	1	cmpl	cmpl	protein_coding	coding	Fut9	MGI:1330859	TRUE
11874	ENSMUSG00000040478.14	215.059	0.754878	0.175833	4.29315	1.76153e-05	0.00151538	chr4	-	Prdm13	1	cmpl	cmpl	protein_coding	coding	Prdm13	MGI:2448528	TRUE
4577	ENSMUSG00000024617.16	920.018	-0.409915	0.0955947	-4.28805	1.80249e-05	0.0015425	chr18	+	Camk2a	1	cmpl	cmpl	protein_coding	coding	Camk2a	MGI:88256	TRUE
23972	ENSMUSG00000086596.2	44.4304	2.16999	0.506731	4.28232	1.84951e-05	0.00157449	chr9	+	Susd5	1	cmpl	cmpl	protein_coding	coding	Susd5	MGI:2685972	TRUE
5964	ENSMUSG00000027221.5	776.97	-0.478068	0.112161	-4.26233	2.02304e-05	0.0017133	chr2	+	Chst1	1	cmpl	cmpl	protein_coding	coding	Chst1	MGI:1924219	TRUE
218	ENSMUSG00000001228.14	2781.62	-0.420623	0.0987721	-4.25852	2.05789e-05	0.00173383	chr17	+	Uhrf1	1	cmpl	cmpl	protein_coding	coding	Uhrf1	MGI:1338889	TRUE
3436	ENSMUSG00000022033.9	1016.34	-0.456449	0.107386	-4.25054	2.13255e-05	0.00178358	chr14	+	Pbk	1	cmpl	cmpl	protein_coding	coding	Pbk	MGI:1289156	TRUE
11725	ENSMUSG00000040084.9	1878.41	-0.34396	0.0809339	-4.24989	2.13876e-05	0.00178358	chr2	+	Bub1b	1	cmpl	cmpl	protein_coding	coding	Bub1b	MGI:1333889	TRUE
17198	ENSMUSG00000063015.12	8381.38	-0.181869	0.0428277	-4.24653	2.17111e-05	0.00179341	chr5	-	Ccni	1	cmpl	cmpl	protein_coding	coding	Ccni	MGI:1341077	TRUE
8525	ENSMUSG00000031760.9	301.865	-0.657615	0.154865	-4.24638	2.1725e-05	0.00179341	chr8	+	Mt3	1	cmpl	cmpl	protein_coding	coding	Mt3	MGI:97173	TRUE
4844	ENSMUSG00000025089.15	2632.11	0.375396	0.0884551	4.24391	2.19657e-05	0.00180417	chr19	-	Gfra1	1	cmpl	cmpl	protein_coding	coding	Gfra1	MGI:1100842	TRUE
19844	ENSMUSG00000073678.4	7445.76	-0.269548	0.063609	-4.23758	2.25946e-05	0.0018394	chr1	-	Pgap1	1	cmpl	cmpl	protein_coding	coding	Pgap1	MGI:2443342	TRUE
32063	ENSMUSG00000100210.2	2308.49	-0.389891	0.0920135	-4.23733	2.26197e-05	0.0018394	chr13	+	Hist1h3f	1	cmpl	cmpl	protein_coding	coding	Hist1h3f	MGI:2448329	TRUE
3641	ENSMUSG00000022385.11	565.008	-0.476559	0.112519	-4.23538	2.2817e-05	0.00184625	chr15	+	Gtse1	1	cmpl	cmpl	protein_coding	coding	Gtse1	MGI:1352755	TRUE
20542	ENSMUSG00000075588.6	63.0498	1.52013	0.359021	4.23408	2.29488e-05	0.00184777	chr11	+	Hoxb2	1	cmpl	cmpl	protein_coding	coding	Hoxb2	MGI:96183	TRUE
7920	ENSMUSG00000030654.9	6161.82	-0.198729	0.0471592	-4.21401	2.50878e-05	0.0020101	chr7	-	Arl6ip1	1	cmpl	cmpl	protein_coding	coding	Arl6ip1	MGI:1858943	TRUE
9638	ENSMUSG00000034413.14	539.93	-0.442788	0.105128	-4.21188	2.53254e-05	0.00201923	chr17	+	Neurl1b	1	cmpl	cmpl	protein_coding	coding	Neurl1b	MGI:3643092	TRUE
2890	ENSMUSG00000021061.15	772.117	0.493503	0.117384	4.20417	2.62046e-05	0.00206471	chr12	-	Sptb	1	cmpl	cmpl	protein_coding	coding	Sptb	MGI:98387	TRUE
6013	ENSMUSG00000027306.15	1733.21	-0.428501	0.101923	-4.20415	2.6207e-05	0.00206471	chr2	+	Nusap1	1	cmpl	cmpl	protein_coding	coding	Nusap1	MGI:2675669	TRUE
3071	ENSMUSG00000021379.2	9637.75	-0.313291	0.07453	-4.20356	2.62747e-05	0.00206471	chr13	+	Id4	1	cmpl	cmpl	protein_coding	coding	Id4	MGI:99414	TRUE
9821	ENSMUSG00000034906.15	1202.27	-0.441492	0.105065	-4.20206	2.64496e-05	0.00206851	chr2	-	Ncaph	1	cmpl	cmpl	protein_coding	coding	Ncaph	MGI:2444777	TRUE
4134	ENSMUSG00000023505.13	1066.62	-0.423736	0.100912	-4.19906	2.6802e-05	0.00208168	chr6	+	Cdca3	1	cmpl	cmpl	protein_coding	coding	Cdca3	MGI:1315198	TRUE
15574	ENSMUSG00000054717.7	2278.57	-0.3041	0.0724423	-4.19783	2.69487e-05	0.00208168	chr8	+	Hmgb2	1	cmpl	cmpl	protein_coding	coding	Hmgb2	MGI:96157	TRUE
15129	ENSMUSG00000052565.7	4651.33	-0.426661	0.101649	-4.1974	2.70001e-05	0.00208168	chr13	+	Hist1h1d	1	cmpl	cmpl	protein_coding	coding	Hist1h1d	MGI:107502	TRUE
6249	ENSMUSG00000027699.19	1849.71	-0.447216	0.106725	-4.19038	2.78491e-05	0.00213706	chr3	-	Ect2	1	cmpl	cmpl	protein_coding	coding	Ect2	MGI:95281	TRUE
8467	ENSMUSG00000031654.16	1883.32	0.358033	0.085501	4.18747	2.82081e-05	0.00215449	chr8	-	Cbln1	1	cmpl	cmpl	protein_coding	coding	Cbln1	MGI:88281	TRUE
14159	ENSMUSG00000048562.7	755.845	-0.392004	0.0943187	-4.15617	3.23626e-05	0.00246031	chr12	+	Sp8	1	cmpl	cmpl	protein_coding	coding	Sp8	MGI:2443471	TRUE
17465	ENSMUSG00000064288.4	3896.83	-0.308719	0.074435	-4.1475	3.3613e-05	0.00253197	chr13	-	Hist1h4k	1	cmpl	cmpl	protein_coding	coding	Hist1h4k	MGI:2448439	TRUE
20157	ENSMUSG00000074575.4	156.657	-1.01133	0.243841	-4.14748	3.3615e-05	0.00253197	chr2	-	Kcng1	1	cmpl	cmpl	protein_coding	coding	Kcng1	MGI:3616086	TRUE
9160	ENSMUSG00000032936.13	308.915	-0.620993	0.149811	-4.14519	3.39538e-05	0.00253424	chr9	+	Camkv	1	cmpl	cmpl	protein_coding	coding	Camkv	MGI:2384296	TRUE
5049	ENSMUSG00000025478.15	1788.71	0.32619	0.0787101	4.1442	3.41008e-05	0.00253424	chr7	+	Dpysl4	1	cmpl	cmpl	protein_coding	coding	Dpysl4	MGI:1349764	TRUE
10760	ENSMUSG00000037664.13	5966.96	0.263749	0.0636439	4.14413	3.41104e-05	0.00253424	chr7	-	Cdkn1c	1	cmpl	cmpl	protein_coding	coding	Cdkn1c	MGI:104564	TRUE
4848	ENSMUSG00000025094.8	838.646	-0.365004	0.0881348	-4.14143	3.45147e-05	0.00254674	chr19	+	Slc18a2	1	cmpl	cmpl	protein_coding	coding	Slc18a2	MGI:106677	TRUE
7868	ENSMUSG00000030551.14	10180.8	-0.335518	0.0810249	-4.14093	3.45901e-05	0.00254674	chr7	-	Nr2f2	1	cmpl	cmpl	protein_coding	coding	Nr2f2	MGI:1352452	TRUE
10786	ENSMUSG00000037736.19	2576.55	0.259071	0.0626026	4.13834	3.49832e-05	0.00256413	chr5	+	Limch1	1	cmpl	cmpl	protein_coding	coding	Limch1	MGI:1924819	TRUE
36983	ENSMUSG00000108616.1	1821.64	-0.364959	0.088215	-4.13716	3.51638e-05	0.00256586	chr7	+	Gm35040	1	none	none	lncRNA	nonCoding	Gm35040	MGI:5594199	TRUE
11928	ENSMUSG00000040610.7	197.679	1.12837	0.273146	4.13104	3.61131e-05	0.00262341	chr11	-	Tlx3	1	cmpl	cmpl	protein_coding	coding	Tlx3	MGI:1351209	TRUE
40067	ENSMUSG00000114456.1	1040.35	-0.460775	0.111882	-4.11841	3.81498e-05	0.00275911	chr13	-	Hist1h2bh	1	cmpl	cmpl	protein_coding	coding	Hist1h2bh	MGI:2448387	TRUE
7349	ENSMUSG00000029546.12	1436.45	0.359954	0.0874679	4.11527	3.86723e-05	0.0027762	chr5	+	Uncx	1	cmpl	cmpl	protein_coding	coding	Uncx	MGI:108013	TRUE
13212	ENSMUSG00000045005.9	221.802	-0.803149	0.195178	-4.11495	3.87259e-05	0.0027762	chr1	-	Fzd5	1	cmpl	cmpl	protein_coding	coding	Fzd5	MGI:108571	TRUE
11788	ENSMUSG00000040260.8	894.946	0.50289	0.122526	4.10435	4.0545e-05	0.00289392	chr17	-	Daam2	1	cmpl	cmpl	protein_coding	coding	Daam2	MGI:1923691	TRUE
17286	ENSMUSG00000063445.14	918.257	-0.368601	0.0899756	-4.09667	4.19127e-05	0.00297854	chr16	-	Nmral1	1	cmpl	cmpl	protein_coding	coding	Nmral1	MGI:1915074	TRUE
15255	ENSMUSG00000053199.13	1141.69	0.356955	0.0872437	4.09148	4.28635e-05	0.00303292	chr9	+	Arhgap20	1	cmpl	cmpl	protein_coding	coding	Arhgap20	MGI:2445175	TRUE
130	ENSMUSG00000000751.13	1780.12	-0.278264	0.0680436	-4.08949	4.32319e-05	0.00304425	chr11	-	Rpa1	1	cmpl	cmpl	protein_coding	coding	Rpa1	MGI:1915525	TRUE
116	ENSMUSG00000000690.5	227.71	3.76416	0.920644	4.08861	4.33962e-05	0.00304425	chr11	+	Hoxb6	1	cmpl	cmpl	protein_coding	coding	Hoxb6	MGI:96187	TRUE
5976	ENSMUSG00000027242.14	791.495	-0.377414	0.0924534	-4.08221	4.46098e-05	0.00311601	chr2	+	Wdr76	1	cmpl	cmpl	protein_coding	coding	Wdr76	MGI:1926186	TRUE
45	ENSMUSG00000000263.15	91.0842	1.38215	0.338984	4.07734	4.55539e-05	0.00315434	chr11	-	Glra1	1	cmpl	cmpl	protein_coding	coding	Glra1	MGI:95747	TRUE
9447	ENSMUSG00000033863.2	139.519	0.755415	0.185307	4.07655	4.57079e-05	0.00315434	chr19	+	Klf9	1	cmpl	cmpl	protein_coding	coding	Klf9	MGI:1333856	TRUE
12852	ENSMUSG00000043639.15	179.364	-0.928489	0.227772	-4.0764	4.57374e-05	0.00315434	chr19	+	Rbm20	1	cmpl	cmpl	protein_coding	coding	Rbm20	MGI:1920963	TRUE
15472	ENSMUSG00000054252.18	3081.97	-0.35224	0.086525	-4.07096	4.68192e-05	0.00321485	chr5	+	Fgfr3	1	cmpl	cmpl	protein_coding	coding	Fgfr3	MGI:95524	TRUE
11326	ENSMUSG00000039031.16	721.317	-0.382857	0.0940814	-4.06942	4.71307e-05	0.00321485	chr10	+	Arhgap18	1	cmpl	cmpl	protein_coding	coding	Arhgap18	MGI:1921160	TRUE
12357	ENSMUSG00000041923.15	1868.14	-0.33494	0.0823467	-4.06744	4.75334e-05	0.00321485	chr18	-	Nol4	1	cmpl	cmpl	protein_coding	coding	Nol4	MGI:2441684	TRUE
3921	ENSMUSG00000022843.17	1218.54	0.302307	0.0743288	4.06716	4.759e-05	0.00321485	chr16	-	Clcn2	1	cmpl	cmpl	protein_coding	coding	Clcn2	MGI:105061	TRUE
7418	ENSMUSG00000029651.16	2566.17	0.355417	0.087388	4.06712	4.75983e-05	0.00321485	chr5	+	Mtus2	1	cmpl	cmpl	protein_coding	coding	Mtus2	MGI:1915388	TRUE
1885	ENSMUSG00000018166.8	170.106	1.25749	0.30933	4.06519	4.79932e-05	0.00322818	chr10	-	Erbb3	1	cmpl	cmpl	protein_coding	coding	Erbb3	MGI:95411	TRUE
11977	ENSMUSG00000040717.6	1467.37	0.30658	0.0754455	4.0636	4.83222e-05	0.003237	chr14	+	Il17rd	1	cmpl	cmpl	protein_coding	coding	Il17rd	MGI:2159727	TRUE
5419	ENSMUSG00000026235.14	6449.33	-0.322971	0.0795457	-4.06019	4.90319e-05	0.00327113	chr1	-	Epha4	1	cmpl	cmpl	protein_coding	coding	Epha4	MGI:98277	TRUE
16300	ENSMUSG00000058385.8	2373.32	-0.338346	0.083443	-4.05482	5.01731e-05	0.00333366	chr13	+	Hist1h2bg	1	cmpl	cmpl	protein_coding	coding	Hist1h2bg	MGI:2448386	TRUE
15210	ENSMUSG00000053007.9	686.777	-0.54317	0.134073	-4.05129	5.09367e-05	0.00337069	chr6	+	Creb5	1	cmpl	cmpl	protein_coding	coding	Creb5	MGI:2443973	TRUE
20180	ENSMUSG00000074637.7	4312.97	-0.340005	0.0839567	-4.04977	5.12684e-05	0.00337896	chr3	+	Sox2	1	cmpl	cmpl	protein_coding	coding	Sox2	MGI:98364	TRUE
3406	ENSMUSG00000021990.15	3562.63	-0.281336	0.0695036	-4.0478	5.17019e-05	0.00339384	chr14	+	Spata13	1	cmpl	cmpl	protein_coding	coding	Spata13	MGI:104838	TRUE
14332	ENSMUSG00000049313.8	2987.74	0.319934	0.0791842	4.04037	5.33667e-05	0.00348911	chr9	-	Sorl1	1	cmpl	cmpl	protein_coding	coding	Sorl1	MGI:1202296	TRUE
6217	ENSMUSG00000027641.13	1396.23	-0.31117	0.0771689	-4.03232	5.52285e-05	0.00359646	chr2	-	Rbl1	1	cmpl	cmpl	protein_coding	coding	Rbl1	MGI:103300	TRUE
19652	ENSMUSG00000072875.2	998.529	-0.356274	0.0883756	-4.03136	5.54546e-05	0.00359685	chr6	+	Gpr27	1	cmpl	cmpl	protein_coding	coding	Gpr27	MGI:1202299	TRUE
11623	ENSMUSG00000039787.13	593.579	0.492938	0.122334	4.02943	5.59115e-05	0.00360019	chr2	+	Cercam	1	cmpl	cmpl	protein_coding	coding	Cercam	MGI:2139134	TRUE
8107	ENSMUSG00000031004.8	11277	-0.35572	0.0882837	-4.02929	5.59466e-05	0.00360019	chr7	-	Mki67	1	cmpl	cmpl	protein_coding	coding	Mki67	MGI:106035	TRUE
6352	ENSMUSG00000027894.14	1267.61	-0.33239	0.0826207	-4.02308	5.74415e-05	0.00368188	chr3	-	Slc6a17	1	cmpl	cmpl	protein_coding	coding	Slc6a17	MGI:2442535	TRUE
321	ENSMUSG00000001815.15	440.474	0.634839	0.158329	4.00961	6.08188e-05	0.00388314	chr2	-	Evx2	1	cmpl	cmpl	protein_coding	coding	Evx2	MGI:95462	TRUE
3469	ENSMUSG00000022098.10	2778.75	0.263107	0.0656552	4.00741	6.13891e-05	0.0039043	chr14	-	Bmp1	1	cmpl	cmpl	protein_coding	coding	Bmp1	MGI:88176	TRUE
14871	ENSMUSG00000051378.10	584.496	-0.484501	0.120964	-4.00532	6.19333e-05	0.00392364	chr11	-	Kif18b	1	cmpl	cmpl	protein_coding	coding	Kif18b	MGI:2446979	TRUE
12339	ENSMUSG00000041859.10	1863.46	-0.381384	0.095284	-4.0026	6.26507e-05	0.00395377	chr1	-	Mcm3	1	cmpl	cmpl	protein_coding	coding	Mcm3	MGI:101845	TRUE
6493	ENSMUSG00000028132.15	196.399	-0.701216	0.175288	-4.00036	6.3247e-05	0.00397178	chr3	-	Tmem56	1	cmpl	cmpl	protein_coding	coding	Tmem56	MGI:1923195	TRUE
13265	ENSMUSG00000045193.13	2386.01	0.285245	0.0713166	3.9997	6.34221e-05	0.00397178	chr10	+	Cirbp	1	cmpl	cmpl	protein_coding	coding	Cirbp	MGI:893588	TRUE
38988	ENSMUSG00000112343.1	230.179	-1.118	0.279664	-3.99765	6.39734e-05	0.00399101	chr12	-	Sfta3-ps	1	none	none	lncRNA	nonCoding	Sfta3-ps	MGI:2144804	TRUE
9891	ENSMUSG00000035133.9	7785.45	-0.21613	0.0542768	-3.982	6.83377e-05	0.00424707	chr12	+	Arhgap5	1	cmpl	cmpl	protein_coding	coding	Arhgap5	MGI:1332637	TRUE
1399	ENSMUSG00000012443.4	839.402	-0.423696	0.106483	-3.979	6.92066e-05	0.00428478	chr19	+	Kif11	1	cmpl	cmpl	protein_coding	coding	Kif11	MGI:1098231	TRUE
11769	ENSMUSG00000040204.6	1609.51	-0.376396	0.0946989	-3.97467	7.04783e-05	0.00432809	chr9	+	Pclaf	1	cmpl	cmpl	protein_coding	coding	Pclaf	MGI:1915276	TRUE
10601	ENSMUSG00000037242.8	5628.59	-0.203888	0.051303	-3.97418	7.06221e-05	0.00432809	chr4	-	Clic4	1	cmpl	cmpl	protein_coding	coding	Clic4	MGI:1352754	TRUE
2275	ENSMUSG00000020048.13	8869.72	-0.196556	0.0494637	-3.97374	7.07527e-05	0.00432809	chr10	-	Hsp90b1	1	cmpl	cmpl	protein_coding	coding	Hsp90b1	MGI:98817	TRUE
17431	ENSMUSG00000064138.14	2247.09	-0.271326	0.068292	-3.97303	7.09653e-05	0.00432809	chr13	+	Fam172a	1	cmpl	cmpl	protein_coding	coding	Fam172a	MGI:1915925	TRUE
7575	ENSMUSG00000030022.14	591.212	0.483369	0.121711	3.97146	7.1434e-05	0.00434048	chr6	-	Adamts9	1	cmpl	cmpl	protein_coding	coding	Adamts9	MGI:1916320	TRUE
7169	ENSMUSG00000029245.16	5497.31	-0.282936	0.0713288	-3.96665	7.28914e-05	0.00441263	chr5	-	Epha5	1	cmpl	cmpl	protein_coding	coding	Epha5	MGI:99654	TRUE
1810	ENSMUSG00000017491.9	136.376	0.898133	0.226924	3.95786	7.56248e-05	0.00456121	chr14	-	Rarb	1	cmpl	cmpl	protein_coding	coding	Rarb	MGI:97857	TRUE
3624	ENSMUSG00000022360.8	773.854	-0.474148	0.119843	-3.95643	7.60795e-05	0.00457176	chr15	-	Atad2	1	cmpl	cmpl	protein_coding	coding	Atad2	MGI:1917722	TRUE
11297	ENSMUSG00000038943.16	1637.67	-0.400032	0.101203	-3.95278	7.72487e-05	0.00462502	chr7	+	Prc1	1	cmpl	cmpl	protein_coding	coding	Prc1	MGI:1858961	TRUE
3760	ENSMUSG00000022565.15	3563.72	0.359627	0.0910156	3.95127	7.77373e-05	0.00463729	chr15	-	Plec	1	cmpl	cmpl	protein_coding	coding	Plec	MGI:1277961	TRUE
840	ENSMUSG00000005410.6	1873.79	-0.331479	0.0839186	-3.95001	7.8148e-05	0.00464483	chr8	+	Mcm5	1	cmpl	cmpl	protein_coding	coding	Mcm5	MGI:103197	TRUE
3639	ENSMUSG00000022382.15	2448.79	-0.416257	0.105673	-3.93909	8.17917e-05	0.00484379	chr15	-	Wnt7b	1	cmpl	cmpl	protein_coding	coding	Wnt7b	MGI:98962	TRUE
11008	ENSMUSG00000038255.6	1621.7	-0.471928	0.119939	-3.93472	8.32921e-05	0.00491484	chr11	-	Neurod2	1	cmpl	cmpl	protein_coding	coding	Neurod2	MGI:107755	TRUE
866	ENSMUSG00000005583.16	1028.98	-0.467399	0.118896	-3.93116	8.45355e-05	0.00497026	chr13	+	Mef2c	1	cmpl	cmpl	protein_coding	coding	Mef2c	MGI:99458	TRUE
23220	ENSMUSG00000085541.1	137.006	0.715744	0.182392	3.92421	8.70149e-05	0.0050977	chr9	+	Gm16010	1	none	none	lncRNA	nonCoding	Gm16010	MGI:3802126	TRUE
5388	ENSMUSG00000026185.8	9887.33	0.354959	0.0904803	3.92305	8.74363e-05	0.00510409	chr1	-	Igfbp5	1	cmpl	cmpl	protein_coding	coding	Igfbp5	MGI:96440	TRUE
16603	ENSMUSG00000059921.15	3497.01	0.296738	0.0758125	3.9141	9.07422e-05	0.00527823	chr3	+	Unc5c	1	cmpl	cmpl	protein_coding	coding	Unc5c	MGI:1095412	TRUE
26956	ENSMUSG00000091722.2	864.652	-0.360329	0.0920879	-3.91288	9.12031e-05	0.00528622	chr14	+	Siah3	1	cmpl	cmpl	protein_coding	coding	Siah3	MGI:2685758	TRUE
8096	ENSMUSG00000030978.10	4487.58	-0.285609	0.0731639	-3.90368	9.47416e-05	0.00547191	chr7	+	Rrm1	1	cmpl	cmpl	protein_coding	coding	Rrm1	MGI:98180	TRUE
17325	ENSMUSG00000063659.11	4813.41	-0.431579	0.1107	-3.89863	9.6737e-05	0.00556749	chr1	+	Zbtb18	1	cmpl	cmpl	protein_coding	coding	Zbtb18	MGI:1353609	TRUE
10860	ENSMUSG00000037946.11	357.973	-0.485961	0.124863	-3.89195	9.94427e-05	0.00570312	chr13	-	Fgd3	1	cmpl	cmpl	protein_coding	coding	Fgd3	MGI:1353657	TRUE
20563	ENSMUSG00000075707.5	99.018	-0.892364	0.22954	-3.88762	0.00010123	0.00578534	chr12	+	Dio3	1	cmpl	cmpl	protein_coding	coding	Dio3	MGI:1306782	TRUE
3437	ENSMUSG00000022034.10	574.852	-0.453729	0.116742	-3.8866	0.000101659	0.00578959	chr14	-	Esco2	1	cmpl	cmpl	protein_coding	coding	Esco2	MGI:1919238	TRUE
10195	ENSMUSG00000036061.10	839.986	0.326071	0.0839824	3.8826	0.000103344	0.0058651	chr15	-	Smug1	1	cmpl	cmpl	protein_coding	coding	Smug1	MGI:1918976	TRUE
7279	ENSMUSG00000029430.13	5004.04	-0.20315	0.0524051	-3.87653	0.000105958	0.00599265	chr5	+	Ran	1	cmpl	cmpl	protein_coding	coding	Ran	MGI:1333112	TRUE
15113	ENSMUSG00000052512.17	5571.42	0.293531	0.0757657	3.87419	0.000106978	0.0060295	chr7	+	Nav2	1	cmpl	cmpl	protein_coding	coding	Nav2	MGI:2183691	TRUE
2962	ENSMUSG00000021196.14	2642.64	0.323646	0.0836166	3.87059	0.000108573	0.00609838	chr13	-	Pfkp	1	cmpl	cmpl	protein_coding	coding	Pfkp	MGI:1891833	TRUE
11528	ENSMUSG00000039533.8	648.26	-0.392294	0.101462	-3.86641	0.000110449	0.00617153	chr5	-	Mmd2	1	cmpl	cmpl	protein_coding	coding	Mmd2	MGI:1922354	TRUE
9054	ENSMUSG00000032625.14	10258	0.342926	0.0887028	3.86601	0.000110631	0.00617153	chr6	-	Thsd7a	1	cmpl	cmpl	protein_coding	coding	Thsd7a	MGI:2685683	TRUE
15724	ENSMUSG00000055435.6	1995.22	0.441178	0.114171	3.86417	0.000111466	0.006197	chr8	-	Maf	1	cmpl	cmpl	protein_coding	coding	Maf	MGI:96909	TRUE
4688	ENSMUSG00000024827.10	961.516	-0.376232	0.0974295	-3.86158	0.000112655	0.00624186	chr19	-	Gldc	1	cmpl	cmpl	protein_coding	coding	Gldc	MGI:1341155	TRUE
6836	ENSMUSG00000028707.15	734.792	0.487973	0.1264	3.86056	0.000113128	0.0062469	chr4	-	Dmbx1	1	cmpl	cmpl	protein_coding	coding	Dmbx1	MGI:2153518	TRUE
32686	ENSMUSG00000101588.1	31.1915	1.8341	0.476756	3.84705	0.00011955	0.00657928	chr15	-	Gm28265	1	none	none	lncRNA	nonCoding	Gm28265	MGI:5578971	TRUE
10694	ENSMUSG00000037474.13	1251.99	-0.361512	0.0943681	-3.83087	0.000127692	0.00700378	chr1	-	Dtl	1	cmpl	cmpl	protein_coding	coding	Dtl	MGI:1924093	TRUE
9836	ENSMUSG00000034936.2	238.638	-0.707247	0.184891	-3.8252	0.000130664	0.00714283	chr11	+	Arl4d	1	cmpl	cmpl	protein_coding	coding	Arl4d	MGI:1933155	TRUE
19084	ENSMUSG00000069919.7	2713.19	-0.449753	0.117795	-3.81809	0.00013449	0.00727649	chr11	+	Hba-a1	1	cmpl	cmpl	protein_coding	coding	Hba-a1	MGI:96015	TRUE
5735	ENSMUSG00000026787.3	4399.14	-0.234761	0.0614872	-3.81804	0.000134515	0.00727649	chr2	+	Gad2	1	cmpl	cmpl	protein_coding	coding	Gad2	MGI:95634	TRUE
7421	ENSMUSG00000029657.15	4234.36	-0.311739	0.0816584	-3.8176	0.000134759	0.00727649	chr5	-	Hsph1	1	cmpl	cmpl	protein_coding	coding	Hsph1	MGI:105053	TRUE
18981	ENSMUSG00000069268.4	577.813	-0.444483	0.116451	-3.81691	0.000135135	0.00727649	chr13	-	Hist1h2bf	1	cmpl	cmpl	protein_coding	coding	Hist1h2bf	MGI:2448383	TRUE
1030	ENSMUSG00000006585.3	573.702	-0.461932	0.121034	-3.81654	0.000135335	0.00727649	chr8	+	Cdt1	1	cmpl	cmpl	protein_coding	coding	Cdt1	MGI:1914427	TRUE
6524	ENSMUSG00000028184.12	10303.1	0.163468	0.0428527	3.81465	0.000136378	0.0073085	chr3	-	Adgrl2	1	cmpl	cmpl	protein_coding	coding	Adgrl2	MGI:2139714	TRUE
19083	ENSMUSG00000069917.7	1455.95	-0.454165	0.119295	-3.80706	0.000140629	0.00751171	chr11	+	Hba-a2	1	cmpl	cmpl	protein_coding	coding	Hba-a2	MGI:96016	TRUE
12559	ENSMUSG00000042514.11	233.944	0.659916	0.17375	3.79807	0.000145829	0.00776409	chr18	-	Klhl14	1	cmpl	cmpl	protein_coding	coding	Klhl14	MGI:1921249	TRUE
30395	ENSMUSG00000097587.2	708.321	0.342543	0.0902339	3.79616	0.000146954	0.00779858	chr15	+	4930578M01Rik	1	none	none	lncRNA	nonCoding	4930578M01Rik	MGI:1923201	TRUE
2818	ENSMUSG00000020914.17	10290	-0.348303	0.0918329	-3.7928	0.000148961	0.0078795	chr11	-	Top2a	1	cmpl	cmpl	protein_coding	coding	Top2a	MGI:98790	TRUE
19233	ENSMUSG00000070526.2	946.482	-0.309956	0.0817938	-3.78948	0.00015096	0.00795949	chr7	-	Peg12	1	cmpl	cmpl	protein_coding	coding	Peg12	MGI:1351637	TRUE
517	ENSMUSG00000003031.14	3682.18	-0.284312	0.0750483	-3.78839	0.000151625	0.00796884	chr6	+	Cdkn1b	1	cmpl	cmpl	protein_coding	coding	Cdkn1b	MGI:104565	TRUE
1178	ENSMUSG00000008575.17	13548.6	-0.37569	0.0993101	-3.783	0.000154952	0.00811761	chr4	-	Nfib	1	cmpl	cmpl	protein_coding	coding	Nfib	MGI:103188	TRUE
6025	ENSMUSG00000027326.13	2150.13	-0.363677	0.0965352	-3.7673	0.000165022	0.00861287	chr2	+	Knl1	1	cmpl	cmpl	protein_coding	coding	Knl1	MGI:1923714	TRUE
5632	ENSMUSG00000026614.7	422.43	-0.616887	0.163776	-3.76664	0.00016546	0.00861287	chr1	+	Slc30a10	1	cmpl	cmpl	protein_coding	coding	Slc30a10	MGI:2685058	TRUE
5280	ENSMUSG00000025993.10	631.93	0.396441	0.105316	3.76428	0.000167029	0.00866696	chr1	-	Slc40a1	1	cmpl	cmpl	protein_coding	coding	Slc40a1	MGI:1315204	TRUE
19202	ENSMUSG00000070407.5	873.707	0.320231	0.0851085	3.76262	0.000168142	0.00869711	chr11	-	Hs3st3b1	1	cmpl	cmpl	protein_coding	coding	Hs3st3b1	MGI:1333853	TRUE
2205	ENSMUSG00000019899.16	786.365	0.495745	0.131798	3.76139	0.000168969	0.00871228	chr10	-	Lama2	1	cmpl	cmpl	protein_coding	coding	Lama2	MGI:99912	TRUE
14309	ENSMUSG00000049191.12	2390.85	-0.293896	0.0783244	-3.7523	0.00017522	0.0090062	chrX	-	Rtl5	1	cmpl	cmpl	protein_coding	coding	Rtl5	MGI:3045324	TRUE
1944	ENSMUSG00000018509.8	782.396	-0.394511	0.105332	-3.7454	0.00018011	0.00922853	chr11	-	Cenpv	1	cmpl	cmpl	protein_coding	coding	Cenpv	MGI:1920389	TRUE
6542	ENSMUSG00000028222.2	381.689	-0.566836	0.151523	-3.74091	0.000183353	0.00936533	chr4	+	Calb1	1	cmpl	cmpl	protein_coding	coding	Calb1	MGI:88248	TRUE
411	ENSMUSG00000002324.8	298.655	0.545143	0.14589	3.73667	0.000186473	0.00949504	chr14	+	Rec8	1	cmpl	cmpl	protein_coding	coding	Rec8	MGI:1929645	TRUE
995	ENSMUSG00000006398.15	1248.87	-0.373569	0.100293	-3.72478	0.000195486	0.00992303	chr4	-	Cdc20	1	cmpl	cmpl	protein_coding	coding	Cdc20	MGI:1859866	TRUE
34761	ENSMUSG00000104901.1	181.091	-0.668591	0.179585	-3.72298	0.000196883	0.00993868	chr3	+	Gm42692	1	none	none	TEC	problem	Gm42692	MGI:5662829	TRUE
3799	ENSMUSG00000022637.11	5093.29	0.235764	0.0633294	3.72282	0.00019701	0.00993868	chr16	+	Cblb	1	cmpl	cmpl	protein_coding	coding	Cblb	MGI:2146430	TRUE
4145	ENSMUSG00000023800.15	749.18	-0.633935	0.170636	-3.71512	0.000203104	0.0102146	chr17	+	Tiam2	1	cmpl	cmpl	protein_coding	coding	Tiam2	MGI:1344338	TRUE
5852	ENSMUSG00000026970.16	1853.39	0.322612	0.0868775	3.71341	0.000204482	0.0102524	chr2	-	Rbms1	1	cmpl	cmpl	protein_coding	coding	Rbms1	MGI:1861774	TRUE
15544	ENSMUSG00000054580.14	35.0106	1.4823	0.399625	3.70923	0.000207886	0.0103737	chr2	-	Pla2r1	1	cmpl	cmpl	protein_coding	coding	Pla2r1	MGI:102468	TRUE
7374	ENSMUSG00000029591.14	334.973	-0.474251	0.127869	-3.70889	0.000208173	0.0103737	chr5	+	Ung	1	cmpl	cmpl	protein_coding	coding	Ung	MGI:109352	TRUE
40170	ENSMUSG00000114649.1	196.394	-0.659516	0.177904	-3.70715	0.000209605	0.0104134	chr13	+	3110006O06Rik	1	none	none	lncRNA	nonCoding	3110006O06Rik	MGI:1920343	TRUE
9470	ENSMUSG00000033952.14	3119.99	-0.312863	0.0844213	-3.70597	0.000210581	0.0104302	chr1	+	Aspm	1	cmpl	cmpl	protein_coding	coding	Aspm	MGI:1334448	TRUE
17056	ENSMUSG00000062296.8	1499.91	-0.399192	0.107752	-3.70473	0.000211614	0.0104496	chr9	+	Trank1	1	cmpl	cmpl	protein_coding	coding	Trank1	MGI:1341834	TRUE
12102	ENSMUSG00000041126.16	2428.46	-0.236209	0.0638647	-3.69859	0.0002168	0.0106735	chr11	-	H2afv	1	cmpl	cmpl	protein_coding	coding	H2afv	MGI:1924855	TRUE
10499	ENSMUSG00000036961.5	393.227	-0.5331	0.144266	-3.69526	0.000219666	0.0107821	chr19	+	Wnt8b	1	cmpl	cmpl	protein_coding	coding	Wnt8b	MGI:109485	TRUE
13122	ENSMUSG00000044667.12	283.112	-0.571728	0.154879	-3.69145	0.00022298	0.010912	chr3	-	Plppr4	1	cmpl	cmpl	protein_coding	coding	Plppr4	MGI:106530	TRUE
925	ENSMUSG00000005958.15	1312.62	0.278657	0.075552	3.68828	0.000225777	0.0110159	chr16	+	Ephb3	1	cmpl	cmpl	protein_coding	coding	Ephb3	MGI:104770	TRUE
9009	ENSMUSG00000032555.10	3458.33	-0.282218	0.076631	-3.68282	0.000230666	0.0112039	chr9	+	Topbp1	1	cmpl	cmpl	protein_coding	coding	Topbp1	MGI:1920018	TRUE
11354	ENSMUSG00000039095.8	2366.6	0.451787	0.122686	3.68245	0.000231	0.0112039	chr5	+	En2	1	cmpl	cmpl	protein_coding	coding	En2	MGI:95390	TRUE
3633	ENSMUSG00000022371.16	326.042	1.56001	0.42401	3.6792	0.000233971	0.0112983	chr15	+	Col14a1	1	cmpl	cmpl	protein_coding	coding	Col14a1	MGI:1341272	TRUE
19549	ENSMUSG00000072082.7	967.955	-0.340764	0.092629	-3.67881	0.000234329	0.0112983	chr17	-	Ccnf	1	cmpl	cmpl	protein_coding	coding	Ccnf	MGI:102551	TRUE
3554	ENSMUSG00000022231.10	2816.54	-0.416651	0.113315	-3.67694	0.000236048	0.0113265	chr15	+	Sema5a	1	cmpl	cmpl	protein_coding	coding	Sema5a	MGI:107556	TRUE
18566	ENSMUSG00000066551.12	5368.97	-0.177852	0.0483732	-3.67667	0.000236301	0.0113265	chr5	-	Hmgb1	1	cmpl	cmpl	protein_coding	coding	Hmgb1	MGI:96113	TRUE
56	ENSMUSG00000000305.12	3625.79	-0.227435	0.062151	-3.6594	0.000252811	0.0120825	chr2	+	Cdh4	1	cmpl	cmpl	protein_coding	coding	Cdh4	MGI:99218	TRUE
14160	ENSMUSG00000048572.5	223.052	0.592514	0.162002	3.65744	0.000254744	0.0121393	chr19	+	Tmem252	1	cmpl	cmpl	protein_coding	coding	Tmem252	MGI:3583948	TRUE
13521	ENSMUSG00000046179.17	564.338	-0.434704	0.118888	-3.6564	0.000255778	0.0121532	chr7	-	E2f8	1	cmpl	cmpl	protein_coding	coding	E2f8	MGI:1922038	TRUE
2744	ENSMUSG00000020808.3	836.925	-0.371261	0.101573	-3.6551	0.000257086	0.0121799	chr11	+	Pimreg	1	cmpl	cmpl	protein_coding	coding	Pimreg	MGI:1924434	TRUE
19522	ENSMUSG00000071757.10	1111.13	-0.276429	0.0756884	-3.6522	0.000260006	0.0122827	chr15	+	Zhx2	1	cmpl	cmpl	protein_coding	coding	Zhx2	MGI:2683087	TRUE
14156	ENSMUSG00000048540.8	4689.35	0.287149	0.0787094	3.64821	0.000264072	0.0124388	chr3	+	Nhlh2	1	cmpl	cmpl	protein_coding	coding	Nhlh2	MGI:97324	TRUE
11212	ENSMUSG00000038721.8	46.4401	3.9101	1.07393	3.64091	0.000271676	0.0127582	chr11	+	Hoxb7	1	cmpl	cmpl	protein_coding	coding	Hoxb7	MGI:96188	TRUE
1814	ENSMUSG00000017550.14	1560.49	-0.283997	0.0780168	-3.64021	0.000272415	0.0127582	chr11	+	Atad5	1	cmpl	cmpl	protein_coding	coding	Atad5	MGI:2442925	TRUE
263	ENSMUSG00000001497.18	33.0575	2.16413	0.595439	3.63452	0.000278503	0.0129709	chr12	+	Pax9	1	cmpl	cmpl	protein_coding	coding	Pax9	MGI:97493	TRUE
12160	ENSMUSG00000041324.14	46.0879	1.27616	0.351125	3.63448	0.000278543	0.0129709	chr13	+	Inhba	1	cmpl	cmpl	protein_coding	coding	Inhba	MGI:96570	TRUE
39756	ENSMUSG00000113835.1	129.097	-0.847899	0.233599	-3.62971	0.000283739	0.0131753	chr12	+	Gm19554	1	none	none	lncRNA	nonCoding	Gm19554	MGI:5011739	TRUE
15951	ENSMUSG00000056569.10	27.4368	1.66793	0.459681	3.62845	0.000285123	0.0132021	chr1	+	Mpz	1	cmpl	cmpl	protein_coding	coding	Mpz	MGI:103177	TRUE
7510	ENSMUSG00000029819.6	267.561	0.648044	0.178776	3.62489	0.000289087	0.0133478	chr6	+	Npy	1	cmpl	cmpl	protein_coding	coding	Npy	MGI:97374	TRUE
3580	ENSMUSG00000022285.17	13647.6	-0.151662	0.0419596	-3.61447	0.00030096	0.0138569	chr15	-	Ywhaz	1	cmpl	cmpl	protein_coding	coding	Ywhaz	MGI:109484	TRUE
7001	ENSMUSG00000028977.16	681.69	0.354744	0.0984182	3.60445	0.000312809	0.014362	chr4	+	Casz1	1	cmpl	cmpl	protein_coding	coding	Casz1	MGI:1196251	TRUE
11771	ENSMUSG00000040209.12	3610.15	-0.206638	0.0573693	-3.60189	0.000315912	0.0144235	chr3	-	Zfp704	1	cmpl	cmpl	protein_coding	coding	Zfp704	MGI:2180715	TRUE
1628	ENSMUSG00000015656.17	22903.8	-0.242168	0.0672337	-3.60189	0.000315914	0.0144235	chr9	+	Hspa8	1	cmpl	cmpl	protein_coding	coding	Hspa8	MGI:105384	TRUE
2217	ENSMUSG00000019929.16	922.95	0.495143	0.137543	3.59991	0.00031833	0.0144933	chr10	+	Dcn	1	cmpl	cmpl	protein_coding	coding	Dcn	MGI:94872	TRUE
3978	ENSMUSG00000022952.17	255.051	0.930069	0.258826	3.59341	0.000326379	0.0147695	chr16	-	Runx1	1	cmpl	cmpl	protein_coding	coding	Runx1	MGI:99852	TRUE
16491	ENSMUSG00000059401.13	888.36	-0.372506	0.103674	-3.59304	0.000326838	0.0147695	chrX	+	Mamld1	1	cmpl	cmpl	protein_coding	coding	Mamld1	MGI:3045303	TRUE
8813	ENSMUSG00000032249.14	4201.1	-0.264776	0.0736956	-3.59283	0.000327107	0.0147695	chr9	+	Anp32a	1	cmpl	cmpl	protein_coding	coding	Anp32a	MGI:108447	TRUE
15030	ENSMUSG00000052135.8	703.554	-0.458489	0.127801	-3.58751	0.000333853	0.0149929	chr4	-	Foxo6	1	cmpl	cmpl	protein_coding	coding	Foxo6	MGI:2676586	TRUE
3448	ENSMUSG00000022053.13	3439.09	0.315625	0.0879832	3.58733	0.000334079	0.0149929	chr14	+	Ebf2	1	cmpl	cmpl	protein_coding	coding	Ebf2	MGI:894332	TRUE
853	ENSMUSG00000005503.8	202.11	0.659494	0.183886	3.58642	0.000335244	0.0149929	chr6	+	Evx1	1	cmpl	cmpl	protein_coding	coding	Evx1	MGI:95461	TRUE
26894	ENSMUSG00000091519.1	493.987	0.462866	0.129099	3.58536	0.000336611	0.0149929	chr18	+	Skor2	1	cmpl	cmpl	protein_coding	coding	Skor2	MGI:3645984	TRUE
4939	ENSMUSG00000025255.18	19570.7	0.267625	0.0746584	3.58467	0.000337507	0.0149929	chr3	+	Zfhx4	1	cmpl	cmpl	protein_coding	coding	Zfhx4	MGI:2137668	TRUE
834	ENSMUSG00000005370.4	2300.8	-0.246815	0.0688596	-3.58432	0.00033796	0.0149929	chr17	+	Msh6	1	cmpl	cmpl	protein_coding	coding	Msh6	MGI:1343961	TRUE
817	ENSMUSG00000005233.16	734.03	-0.361918	0.100984	-3.58392	0.000338476	0.0149929	chr2	-	Spc25	1	cmpl	cmpl	protein_coding	coding	Spc25	MGI:1913692	TRUE
10250	ENSMUSG00000036218.16	935.958	0.400001	0.111712	3.58065	0.000342739	0.0151407	chr15	+	Pdzrn4	1	cmpl	cmpl	protein_coding	coding	Pdzrn4	MGI:3056996	TRUE
15296	ENSMUSG00000053399.9	228.759	-0.641603	0.179427	-3.57584	0.0003491	0.0153802	chr8	-	Adamts18	1	cmpl	cmpl	protein_coding	coding	Adamts18	MGI:2442600	TRUE
14992	ENSMUSG00000051920.7	383.041	-0.505668	0.141514	-3.57326	0.000352559	0.0154908	chr15	-	Rspo2	1	cmpl	cmpl	protein_coding	coding	Rspo2	MGI:1922667	TRUE
11114	ENSMUSG00000038518.15	6267.87	0.205531	0.0575487	3.57143	0.000355039	0.015558	chr13	+	Jarid2	1	cmpl	cmpl	protein_coding	coding	Jarid2	MGI:104813	TRUE
14822	ENSMUSG00000051220.2	567.063	-0.457335	0.128101	-3.5701	0.000356838	0.015595	chrX	-	Ercc6l	1	cmpl	cmpl	protein_coding	coding	Ercc6l	MGI:2654144	TRUE
5563	ENSMUSG00000026494.12	4986.67	0.337502	0.0945687	3.56885	0.000358548	0.0156279	chr1	+	Kif26b	1	cmpl	cmpl	protein_coding	coding	Kif26b	MGI:2447076	TRUE
1749	ENSMUSG00000016918.15	5766.87	0.325082	0.0911583	3.56612	0.000362305	0.0157496	chr1	+	Sulf1	1	cmpl	cmpl	protein_coding	coding	Sulf1	MGI:2138563	TRUE
5884	ENSMUSG00000027018.11	1018.36	-0.315528	0.0886257	-3.56023	0.000370531	0.0160533	chr2	+	Hat1	1	cmpl	cmpl	protein_coding	coding	Hat1	MGI:96013	TRUE
3606	ENSMUSG00000022330.5	36.5691	1.72396	0.484342	3.55939	0.000371718	0.0160533	chr15	+	Osr2	1	cmpl	cmpl	protein_coding	coding	Osr2	MGI:1930813	TRUE
19001	ENSMUSG00000069308.7	156.574	-0.713642	0.200536	-3.55867	0.000372733	0.0160533	chr13	+	Hist1h2bp	1	cmpl	cmpl	protein_coding	coding	Hist1h2bp	MGI:2448409	TRUE
11636	ENSMUSG00000039830.9	489.33	-0.54229	0.152423	-3.55778	0.000373997	0.0160533	chr16	+	Olig2	1	cmpl	cmpl	protein_coding	coding	Olig2	MGI:1355331	TRUE
16422	ENSMUSG00000059049.14	825.901	0.401178	0.112765	3.55764	0.0003742	0.0160533	chr4	-	Frem1	1	cmpl	cmpl	protein_coding	coding	Frem1	MGI:2670972	TRUE
14845	ENSMUSG00000051295.7	88.5905	-1.10897	0.31236	-3.55031	0.000384781	0.016464	chr1	-	9630028B13Rik	1	none	none	lncRNA	nonCoding	9630028B13Rik	MGI:2442281	TRUE
12283	ENSMUSG00000041708.12	742.012	-1.01948	0.287614	-3.54462	0.000393184	0.0167796	chr15	+	Mpped1	1	cmpl	cmpl	protein_coding	coding	Mpped1	MGI:106316	TRUE
23910	ENSMUSG00000086503.4	5248.92	3.92602	1.10797	3.54343	0.000394962	0.0167909	chrX	-	Xist	1	none	none	lncRNA	nonCoding	Xist	MGI:98974	TRUE
17396	ENSMUSG00000063972.13	321.725	0.449172	0.126775	3.54307	0.000395503	0.0167909	chr2	-	Nr6a1	1	cmpl	cmpl	protein_coding	coding	Nr6a1	MGI:1352459	TRUE
8485	ENSMUSG00000031688.4	542.929	0.462652	0.130606	3.54234	0.00039659	0.0167934	chr8	-	Pou4f2	1	cmpl	cmpl	protein_coding	coding	Pou4f2	MGI:102524	TRUE
2975	ENSMUSG00000021217.7	1706.17	0.501235	0.141572	3.5405	0.000399367	0.0168673	chr7	+	Tshz3	1	cmpl	cmpl	protein_coding	coding	Tshz3	MGI:2442819	TRUE
4949	ENSMUSG00000025270.13	462.124	-0.496359	0.140259	-3.53886	0.00040186	0.0169289	chrX	+	Alas2	1	cmpl	cmpl	protein_coding	coding	Alas2	MGI:87990	TRUE
14737	ENSMUSG00000050896.12	205.185	-0.639482	0.180882	-3.53537	0.000407212	0.0171102	chr2	-	Rtn4rl2	1	cmpl	cmpl	protein_coding	coding	Rtn4rl2	MGI:2669796	TRUE
7547	ENSMUSG00000029910.14	1315.15	-0.29468	0.0833815	-3.53412	0.000409142	0.0171473	chr6	+	Mad2l1	1	cmpl	cmpl	protein_coding	coding	Mad2l1	MGI:1860374	TRUE
5206	ENSMUSG00000025862.14	4643.25	-0.211048	0.0597802	-3.5304	0.000414933	0.0173455	chrX	+	Stag2	1	cmpl	cmpl	protein_coding	coding	Stag2	MGI:1098583	TRUE
5202	ENSMUSG00000025856.15	257.262	-0.501904	0.142225	-3.52893	0.000417239	0.0173974	chr5	-	Pdgfa	1	cmpl	cmpl	protein_coding	coding	Pdgfa	MGI:97527	TRUE
11401	ENSMUSG00000039194.16	203.995	-0.662028	0.187702	-3.52702	0.000420262	0.0174788	chr7	-	Rlbp1	1	cmpl	cmpl	protein_coding	coding	Rlbp1	MGI:97930	TRUE
269	ENSMUSG00000001517.14	1873.98	-0.360618	0.102267	-3.52626	0.000421481	0.0174816	chr6	+	Foxm1	1	cmpl	cmpl	protein_coding	coding	Foxm1	MGI:1347487	TRUE
10413	ENSMUSG00000036768.6	1957.41	-0.290303	0.0823405	-3.52564	0.000422468	0.0174816	chr9	+	Kif15	1	cmpl	cmpl	protein_coding	coding	Kif15	MGI:1098258	TRUE
9619	ENSMUSG00000034349.14	4245.6	-0.298612	0.084988	-3.51358	0.000442118	0.0182485	chr3	+	Smc4	1	cmpl	cmpl	protein_coding	coding	Smc4	MGI:1917349	TRUE
5912	ENSMUSG00000027109.16	4860.36	-0.200637	0.0571261	-3.51217	0.000444461	0.018299	chr2	-	Sp3	1	cmpl	cmpl	protein_coding	coding	Sp3	MGI:1277166	TRUE
6192	ENSMUSG00000027593.15	3696.11	-0.205341	0.0584834	-3.5111	0.00044625	0.0183265	chr2	+	Raly	1	cmpl	cmpl	protein_coding	coding	Raly	MGI:97850	TRUE
674	ENSMUSG00000004110.17	2753.7	-0.235404	0.0671903	-3.50355	0.000459106	0.0187835	chr1	-	Cacna1e	1	cmpl	cmpl	protein_coding	coding	Cacna1e	MGI:106217	TRUE
3404	ENSMUSG00000021986.8	5348.87	-0.289115	0.0825283	-3.50322	0.000459675	0.0187835	chr14	+	Amer2	1	cmpl	cmpl	protein_coding	coding	Amer2	MGI:1919375	TRUE
11606	ENSMUSG00000039748.11	711.105	-0.425789	0.121661	-3.4998	0.000465604	0.0189704	chr1	+	Exo1	1	cmpl	cmpl	protein_coding	coding	Exo1	MGI:1349427	TRUE
7208	ENSMUSG00000029313.18	831.95	0.291482	0.0832984	3.49925	0.00046657	0.0189704	chr5	+	Aff1	1	cmpl	cmpl	protein_coding	coding	Aff1	MGI:1100819	TRUE
16167	ENSMUSG00000057666.18	7052.72	-0.176409	0.0504275	-3.49827	0.000468292	0.0189932	chr6	-	Gapdh	1	cmpl	cmpl	protein_coding	coding	Gapdh	MGI:95640	TRUE
24379	ENSMUSG00000087143.9	1143.8	-0.279486	0.0799364	-3.49636	0.000471654	0.0190821	chr13	+	A830082K12Rik	1	none	none	lncRNA	nonCoding	A830082K12Rik	MGI:2443527	TRUE
18496	ENSMUSG00000066113.16	470.618	0.534161	0.15307	3.48965	0.000483656	0.019515	chr4	+	Adamtsl1	1	cmpl	cmpl	protein_coding	coding	Adamtsl1	MGI:1924989	TRUE
13880	ENSMUSG00000047534.17	1069.3	-0.305185	0.0874693	-3.48905	0.000484742	0.019515	chr12	-	Mis18bp1	1	cmpl	cmpl	protein_coding	coding	Mis18bp1	MGI:2145099	TRUE
8657	ENSMUSG00000031963.8	335.072	-0.513678	0.147373	-3.48556	0.000491103	0.0197226	chr9	+	Bmper	1	cmpl	cmpl	protein_coding	coding	Bmper	MGI:1920480	TRUE
11096	ENSMUSG00000038482.11	2029.41	-0.22659	0.0650353	-3.48411	0.000493785	0.0197405	chr8	+	Tfdp1	1	cmpl	cmpl	protein_coding	coding	Tfdp1	MGI:101934	TRUE
10876	ENSMUSG00000037984.9	1742.58	-0.443056	0.127169	-3.48401	0.000493967	0.0197405	chr6	-	Neurod6	1	cmpl	cmpl	protein_coding	coding	Neurod6	MGI:106593	TRUE
32864	ENSMUSG00000101972.1	737.136	-0.430867	0.123741	-3.482	0.000497676	0.0198403	chr13	-	Hist1h3i	1	cmpl	cmpl	protein_coding	coding	Hist1h3i	MGI:2448350	TRUE
23643	ENSMUSG00000086126.1	185.842	0.756505	0.217438	3.47918	0.000502945	0.0199634	chr6	-	Evx1os	1	none	none	lncRNA	nonCoding	Evx1os	MGI:1917843	TRUE
814	ENSMUSG00000005220.10	350.996	0.583313	0.167665	3.47904	0.000503208	0.0199634	chr5	-	Corin	1	cmpl	cmpl	protein_coding	coding	Corin	MGI:1349451	TRUE
1070	ENSMUSG00000006941.5	2432.04	-0.230783	0.0664924	-3.47081	0.000518882	0.0205354	chr9	+	Eif1b	1	cmpl	cmpl	protein_coding	coding	Eif1b	MGI:1916219	TRUE
21869	ENSMUSG00000079022.10	443.241	-0.408331	0.11768	-3.46985	0.000520745	0.0205594	chr15	-	Col22a1	1	cmpl	cmpl	protein_coding	coding	Col22a1	MGI:1916950	TRUE
1319	ENSMUSG00000010476.14	13171.4	0.332857	0.095951	3.46903	0.000522347	0.0205729	chr7	-	Ebf3	1	cmpl	cmpl	protein_coding	coding	Ebf3	MGI:894289	TRUE
2305	ENSMUSG00000020091.15	8654.87	-0.174696	0.0504175	-3.46498	0.000530276	0.020835	chr10	-	Eif4ebp2	1	cmpl	cmpl	protein_coding	coding	Eif4ebp2	MGI:109198	TRUE
1113	ENSMUSG00000007655.16	381.683	-0.526668	0.152107	-3.46248	0.000535227	0.0209791	chr6	+	Cav1	1	cmpl	cmpl	protein_coding	coding	Cav1	MGI:102709	TRUE
2203	ENSMUSG00000019894.14	1135.03	-0.449238	0.129873	-3.45905	0.000542078	0.0211968	chr10	+	Slc6a15	1	cmpl	cmpl	protein_coding	coding	Slc6a15	MGI:2143484	TRUE
6244	ENSMUSG00000027684.16	814.735	0.49074	0.142233	3.45025	0.000560059	0.0218476	chr3	-	Mecom	1	cmpl	cmpl	protein_coding	coding	Mecom	MGI:95457	TRUE
1881	ENSMUSG00000018102.5	580.243	-0.393821	0.114195	-3.44867	0.000563361	0.0219241	chr13	+	Hist1h2bc	1	cmpl	cmpl	protein_coding	coding	Hist1h2bc	MGI:1915274	TRUE
1044	ENSMUSG00000006678.6	1171.29	-0.284125	0.0824669	-3.44532	0.000570375	0.0221366	chrX	-	Pola1	1	cmpl	cmpl	protein_coding	coding	Pola1	MGI:99660	TRUE
8048	ENSMUSG00000030867.7	1077.86	-0.290368	0.0842922	-3.44478	0.00057153	0.0221366	chr7	+	Plk1	1	cmpl	cmpl	protein_coding	coding	Plk1	MGI:97621	TRUE
9603	ENSMUSG00000034311.3	1295.94	-0.289513	0.0840785	-3.44337	0.000574521	0.0221999	chrX	+	Kif4	1	cmpl	cmpl	protein_coding	coding	Kif4	MGI:108389	TRUE
10705	ENSMUSG00000037509.21	1110.09	0.330007	0.0959724	3.43856	0.000584812	0.0225178	chr1	+	Arhgef4	2	cmpl	cmpl	protein_coding	coding	Arhgef4	MGI:2442507	TRUE
16744	ENSMUSG00000060639.5	478.508	-0.399444	0.116214	-3.43713	0.000587912	0.0225178	chr13	-	Hist1h4i	1	cmpl	cmpl	protein_coding	coding	Hist1h4i	MGI:2448432	TRUE
5165	ENSMUSG00000025764.14	1022.56	-0.323652	0.0941649	-3.43707	0.000588037	0.0225178	chr3	+	Jade1	1	cmpl	cmpl	protein_coding	coding	Jade1	MGI:1925835	TRUE
1666	ENSMUSG00000015880.13	1075.82	-0.390645	0.11366	-3.43697	0.000588259	0.0225178	chr5	+	Ncapg	1	cmpl	cmpl	protein_coding	coding	Ncapg	MGI:1930197	TRUE
8998	ENSMUSG00000032532.7	63.4284	-1.06379	0.309644	-3.43553	0.000591389	0.0225847	chr9	-	Cck	1	cmpl	cmpl	protein_coding	coding	Cck	MGI:88297	TRUE
2244	ENSMUSG00000019988.7	968.835	-0.290346	0.0845922	-3.4323	0.000598479	0.0228022	chr10	-	Nedd1	1	cmpl	cmpl	protein_coding	coding	Nedd1	MGI:97293	TRUE
2537	ENSMUSG00000020471.11	752.913	-0.34417	0.100293	-3.43166	0.000599907	0.0228034	chr11	-	Pold2	1	cmpl	cmpl	protein_coding	coding	Pold2	MGI:1097163	TRUE
629	ENSMUSG00000003779.16	1065.73	-0.348097	0.10158	-3.42682	0.00061069	0.0231099	chr18	+	Kif20a	1	cmpl	cmpl	protein_coding	coding	Kif20a	MGI:1201682	TRUE
16688	ENSMUSG00000060373.15	7839.06	-0.177958	0.0519373	-3.42641	0.000611622	0.0231099	chr14	-	Hnrnpc	1	cmpl	cmpl	protein_coding	coding	Hnrnpc	MGI:107795	TRUE
14872	ENSMUSG00000051379.12	2684.89	-0.232924	0.0679842	-3.42615	0.000612211	0.0231099	chr2	-	Flrt3	1	cmpl	cmpl	protein_coding	coding	Flrt3	MGI:1918686	TRUE
6936	ENSMUSG00000028876.7	388.491	0.402266	0.117462	3.42466	0.000615575	0.0231833	chr4	+	Epha10	1	cmpl	cmpl	protein_coding	coding	Epha10	MGI:3586824	TRUE
14980	ENSMUSG00000051855.15	8119.1	-0.253689	0.0740993	-3.42363	0.000617907	0.0232177	chr6	+	Mest	1	cmpl	cmpl	protein_coding	coding	Mest	MGI:96968	TRUE
4908	ENSMUSG00000025207.16	3056.58	0.210013	0.0614085	3.41994	0.00062636	0.0234813	chr19	+	Sema4g	1	cmpl	cmpl	protein_coding	coding	Sema4g	MGI:1347047	TRUE
8757	ENSMUSG00000032115.14	4899.49	-0.169381	0.049537	-3.41928	0.000627863	0.0234838	chr9	+	Hyou1	1	cmpl	cmpl	protein_coding	coding	Hyou1	MGI:108030	TRUE
31718	ENSMUSG00000099517.2	892.744	-0.465036	0.136111	-3.4166	0.000634095	0.0236627	chr13	+	Hist1h3g	1	cmpl	cmpl	protein_coding	coding	Hist1h3g	MGI:2145541	TRUE
6516	ENSMUSG00000028173.10	2511.02	0.223552	0.0654759	3.41425	0.000639567	0.0238126	chr3	+	Wls	1	cmpl	cmpl	protein_coding	coding	Wls	MGI:1915401	TRUE
4594	ENSMUSG00000024660.9	1740.25	-0.258756	0.0759335	-3.40767	0.00065521	0.0243396	chr19	-	Incenp	1	cmpl	cmpl	protein_coding	coding	Incenp	MGI:1313288	TRUE
1812	ENSMUSG00000017499.15	389.373	-0.476601	0.139909	-3.40651	0.000657984	0.0243872	chr11	+	Cdc6	1	cmpl	cmpl	protein_coding	coding	Cdc6	MGI:1345150	TRUE
14035	ENSMUSG00000048078.16	6690.59	-0.22445	0.0660121	-3.40013	0.000673527	0.0249068	chr7	+	Tenm4	1	cmpl	cmpl	protein_coding	coding	Tenm4	MGI:2447063	TRUE
2803	ENSMUSG00000020897.12	919.509	-0.390439	0.114926	-3.39732	0.000680487	0.0251074	chr11	+	Aurkb	1	cmpl	cmpl	protein_coding	coding	Aurkb	MGI:107168	TRUE
10446	ENSMUSG00000036856.4	146.134	0.650122	0.191505	3.39481	0.000686755	0.0251892	chr4	+	Wnt4	1	cmpl	cmpl	protein_coding	coding	Wnt4	MGI:98957	TRUE
10606	ENSMUSG00000037253.8	4018.59	-0.179632	0.0529189	-3.39448	0.000687586	0.0251892	chr18	+	Mex3c	1	cmpl	cmpl	protein_coding	coding	Mex3c	MGI:2652843	TRUE
15151	ENSMUSG00000052684.4	1712.01	-0.244714	0.0720992	-3.39413	0.000688461	0.0251892	chr4	-	Jun	1	cmpl	cmpl	protein_coding	coding	Jun	MGI:96646	TRUE
20543	ENSMUSG00000075589.3	31.4773	1.54708	0.455832	3.39397	0.000688871	0.0251892	chr11	-	Gm11536	1	none	none	lncRNA	nonCoding	Gm11536	MGI:3650116	TRUE
8807	ENSMUSG00000032238.17	939.652	-0.378507	0.11159	-3.39195	0.00069396	0.0253187	chr9	+	Rora	1	cmpl	cmpl	protein_coding	coding	Rora	MGI:104661	TRUE
18919	ENSMUSG00000068855.3	287.937	-0.452052	0.133342	-3.39017	0.0006985	0.0254276	chr3	-	Hist2h2ac	1	cmpl	cmpl	protein_coding	coding	Hist2h2ac	MGI:2448316	TRUE
8798	ENSMUSG00000032218.7	958.364	-0.342832	0.10128	-3.385	0.00071178	0.0258534	chr9	-	Ccnb2	1	cmpl	cmpl	protein_coding	coding	Ccnb2	MGI:88311	TRUE
6827	ENSMUSG00000028693.15	4625.95	-0.222852	0.0658727	-3.38308	0.000716781	0.0259773	chr4	-	Nasp	1	cmpl	cmpl	protein_coding	coding	Nasp	MGI:1355328	TRUE
6043	ENSMUSG00000027350.8	1450.64	0.331382	0.0979967	3.38156	0.000720743	0.0260631	chr2	+	Chgb	1	cmpl	cmpl	protein_coding	coding	Chgb	MGI:88395	TRUE
20295	ENSMUSG00000074971.4	63.9837	1.27093	0.376081	3.37942	0.0007264	0.0262097	chr2	-	Fibin	1	cmpl	cmpl	protein_coding	coding	Fibin	MGI:1914856	TRUE
1085	ENSMUSG00000007080.14	1505.31	-0.284582	0.0842742	-3.37686	0.000733176	0.0263959	chr5	+	Pole	1	cmpl	cmpl	protein_coding	coding	Pole	MGI:1196391	TRUE
2231	ENSMUSG00000019961.17	9534.24	-0.199218	0.0591195	-3.36976	0.000752337	0.0269159	chr10	-	Tmpo	1	cmpl	cmpl	protein_coding	coding	Tmpo	MGI:106920	TRUE
11502	ENSMUSG00000039470.15	1294.17	-0.2741	0.0813413	-3.36975	0.000752364	0.0269159	chr8	+	Zdhhc2	1	cmpl	cmpl	protein_coding	coding	Zdhhc2	MGI:1923452	TRUE
1431	ENSMUSG00000013523.13	187.184	0.617149	0.183148	3.36968	0.000752559	0.0269159	chr2	-	Bcas1	1	cmpl	cmpl	protein_coding	coding	Bcas1	MGI:1924210	TRUE
32352	ENSMUSG00000100832.1	112.048	-1.28093	0.380655	-3.36508	0.000765225	0.0273092	chr1	+	Gm29260	1	none	none	lncRNA	nonCoding	Gm29260	MGI:5579966	TRUE
4913	ENSMUSG00000025215.10	94.3982	0.999509	0.297102	3.36419	0.000767681	0.0273371	chr19	+	Tlx1	1	cmpl	cmpl	protein_coding	coding	Tlx1	MGI:98769	TRUE
10009	ENSMUSG00000035455.12	854.873	-0.354825	0.105512	-3.36288	0.000771338	0.0274077	chr11	-	Fignl1	1	cmpl	cmpl	protein_coding	coding	Fignl1	MGI:1890648	TRUE
13394	ENSMUSG00000045658.16	2287.55	0.262192	0.0779901	3.36186	0.000774195	0.0274495	chr1	-	Pid1	1	cmpl	cmpl	protein_coding	coding	Pid1	MGI:2138391	TRUE
12239	ENSMUSG00000041592.16	1920.27	0.246253	0.0732957	3.35972	0.000780213	0.027603	chr11	-	Sdk2	1	cmpl	cmpl	protein_coding	coding	Sdk2	MGI:2443847	TRUE
11727	ENSMUSG00000040093.15	864.673	0.279243	0.0831788	3.35714	0.00078754	0.027802	chr2	-	Bmf	1	cmpl	cmpl	protein_coding	coding	Bmf	MGI:2176433	TRUE
3703	ENSMUSG00000022483.17	5728.29	0.696393	0.20753	3.35563	0.000791844	0.0278937	chr15	-	Col2a1	1	cmpl	cmpl	protein_coding	coding	Col2a1	MGI:88452	TRUE
4771	ENSMUSG00000024966.9	5309.98	-0.221039	0.0659026	-3.35402	0.000796464	0.0279961	chr19	-	Stip1	1	cmpl	cmpl	protein_coding	coding	Stip1	MGI:109130	TRUE
521	ENSMUSG00000003038.15	4487.94	-0.201081	0.0600615	-3.34792	0.000814193	0.0285579	chr4	-	Hmgn2	1	cmpl	cmpl	protein_coding	coding	Hmgn2	MGI:96136	TRUE
5171	ENSMUSG00000025780.7	853.357	0.419848	0.125535	3.34448	0.000824377	0.0288532	chr2	+	Itih5	1	cmpl	cmpl	protein_coding	coding	Itih5	MGI:1925751	TRUE
14564	ENSMUSG00000050199.13	1963.46	0.23815	0.0712538	3.34228	0.000830926	0.0289831	chr2	+	Lgr4	1	cmpl	cmpl	protein_coding	coding	Lgr4	MGI:1891468	TRUE
6739	ENSMUSG00000028560.11	1819.87	-0.334527	0.100108	-3.34165	0.000832812	0.0289831	chr4	+	Usp1	1	cmpl	cmpl	protein_coding	coding	Usp1	MGI:2385198	TRUE
5914	ENSMUSG00000027115.14	756.422	-0.383202	0.114681	-3.34145	0.000833408	0.0289831	chr2	+	Kif18a	1	cmpl	cmpl	protein_coding	coding	Kif18a	MGI:2446977	TRUE
13190	ENSMUSG00000044927.6	2308.69	-0.24397	0.0730344	-3.34049	0.000836319	0.0290226	chr6	-	H1fx	1	cmpl	cmpl	protein_coding	coding	H1fx	MGI:2685307	TRUE
1062	ENSMUSG00000006800.14	8156.36	0.338881	0.101614	3.33498	0.000853044	0.0295268	chr2	-	Sulf2	1	cmpl	cmpl	protein_coding	coding	Sulf2	MGI:1919293	TRUE
3763	ENSMUSG00000022571.9	716.593	-0.294704	0.0883796	-3.33452	0.000854463	0.0295268	chr15	-	Pycrl	1	cmpl	cmpl	protein_coding	coding	Pycrl	MGI:1913444	TRUE
9130	ENSMUSG00000032849.14	230.433	0.517418	0.155326	3.33117	0.000864825	0.0298219	chr14	-	Abcc4	1	cmpl	cmpl	protein_coding	coding	Abcc4	MGI:2443111	TRUE
11346	ENSMUSG00000039070.5	95.9283	-0.867265	0.260406	-3.33044	0.000867101	0.0298374	chr6	+	Cpa4	1	cmpl	cmpl	protein_coding	coding	Cpa4	MGI:1919041	TRUE
18891	ENSMUSG00000068699.12	1552.08	0.358291	0.107685	3.32721	0.000877204	0.0301216	chr6	+	Flnc	1	cmpl	cmpl	protein_coding	coding	Flnc	MGI:95557	TRUE
13988	ENSMUSG00000047907.11	446.729	0.571729	0.172216	3.31984	0.000900677	0.0308628	chr2	+	Tshz2	1	cmpl	cmpl	protein_coding	coding	Tshz2	MGI:2153084	TRUE
6731	ENSMUSG00000028551.14	258.048	-0.525461	0.158569	-3.31376	0.00092049	0.0314758	chr4	-	Cdkn2c	1	cmpl	cmpl	protein_coding	coding	Cdkn2c	MGI:105388	TRUE
14238	ENSMUSG00000048915.12	3153.98	0.207152	0.0625486	3.31187	0.000926762	0.0316241	chr17	-	Efna5	1	cmpl	cmpl	protein_coding	coding	Efna5	MGI:107444	TRUE
13998	ENSMUSG00000047959.4	512.133	-0.428274	0.129371	-3.31044	0.000931482	0.0316798	chr3	+	Kcna3	1	cmpl	cmpl	protein_coding	coding	Kcna3	MGI:96660	TRUE
4966	ENSMUSG00000025323.10	3071.57	-0.239618	0.0723946	-3.30989	0.000933342	0.0316798	chr12	-	Sp4	1	cmpl	cmpl	protein_coding	coding	Sp4	MGI:107595	TRUE
13699	ENSMUSG00000046844.6	2077.96	-0.223261	0.0674581	-3.30963	0.000934209	0.0316798	chr8	+	Vat1l	1	cmpl	cmpl	protein_coding	coding	Vat1l	MGI:2142534	TRUE
10840	ENSMUSG00000037894.13	3910.91	-0.214628	0.0648632	-3.30894	0.000936516	0.0316922	chr3	+	H2afz	1	cmpl	cmpl	protein_coding	coding	H2afz	MGI:1888388	TRUE
18889	ENSMUSG00000068696.6	146.413	-0.618395	0.186922	-3.30831	0.000938619	0.0316978	chr3	-	Gpr88	1	cmpl	cmpl	protein_coding	coding	Gpr88	MGI:1927653	TRUE
1332	ENSMUSG00000010660.3	456.113	0.349985	0.105831	3.30701	0.000942981	0.0317794	chr9	-	Plcd1	1	cmpl	cmpl	protein_coding	coding	Plcd1	MGI:97614	TRUE
1132	ENSMUSG00000007872.3	1056.59	0.284714	0.0861519	3.30479	0.000950462	0.0319657	chr4	+	Id3	1	cmpl	cmpl	protein_coding	coding	Id3	MGI:96398	TRUE
11006	ENSMUSG00000038252.13	6411.83	-0.22632	0.0684968	-3.30409	0.000952839	0.0319798	chr6	-	Ncapd2	1	cmpl	cmpl	protein_coding	coding	Ncapd2	MGI:1915548	TRUE
35432	ENSMUSG00000105881.1	238.884	0.462225	0.139927	3.30332	0.00095546	0.032002	chr5	+	4932422M17Rik	1	none	none	lncRNA	nonCoding	4932422M17Rik	MGI:1921616	TRUE
5363	ENSMUSG00000026147.16	266.569	1.95883	0.593143	3.30245	0.000958436	0.0320361	chr1	+	Col9a1	1	cmpl	cmpl	protein_coding	coding	Col9a1	MGI:88465	TRUE
7773	ENSMUSG00000030350.8	1178.98	0.286953	0.0869148	3.30154	0.000961559	0.0320749	chr6	-	Prmt8	1	cmpl	cmpl	protein_coding	coding	Prmt8	MGI:3043083	TRUE
13989	ENSMUSG00000047909.11	963.745	0.27427	0.0831145	3.29991	0.000967158	0.0320988	chr2	+	Ankrd16	1	cmpl	cmpl	protein_coding	coding	Ankrd16	MGI:2444796	TRUE
11897	ENSMUSG00000040533.7	25.7478	2.33894	0.708918	3.29931	0.000969223	0.0320988	chr4	+	Matn1	1	cmpl	cmpl	protein_coding	coding	Matn1	MGI:106591	TRUE
733	ENSMUSG00000004633.17	823.273	-0.299314	0.0907337	-3.29882	0.00097091	0.0320988	chr6	+	Chn2	1	cmpl	cmpl	protein_coding	coding	Chn2	MGI:1917243	TRUE
5159	ENSMUSG00000025747.12	915.084	-0.308964	0.0936683	-3.29849	0.000972055	0.0320988	chr5	-	Tyms	1	cmpl	cmpl	protein_coding	coding	Tyms	MGI:98878	TRUE
34043	ENSMUSG00000103831.1	353.017	0.420428	0.127461	3.29848	0.000972097	0.0320988	chr7	+	Gm37608	1	none	none	TEC	problem	Gm37608	MGI:5610836	TRUE
30674	ENSMUSG00000097971.3	1.32029e+06	-0.13732	0.0416608	-3.29613	0.000980259	0.0323031	chr17	+	Gm26917	1	none	none	lncRNA	nonCoding	Gm26917	MGI:5504032	TRUE
3246	ENSMUSG00000021707.5	659.12	-0.366933	0.111682	-3.28552	0.00101793	0.0334769	chr13	+	Dhfr	1	cmpl	cmpl	protein_coding	coding	Dhfr	MGI:94890	TRUE
14242	ENSMUSG00000048922.18	1154.16	-0.349178	0.106423	-3.28105	0.0010342	0.0338798	chr14	-	Cdca2	1	cmpl	cmpl	protein_coding	coding	Cdca2	MGI:1919787	TRUE
2130	ENSMUSG00000019773.7	693.964	-0.36383	0.110889	-3.28102	0.00103433	0.0338798	chr10	-	Fbxo5	1	cmpl	cmpl	protein_coding	coding	Fbxo5	MGI:1914391	TRUE
8969	ENSMUSG00000032492.14	388.378	0.447937	0.136573	3.27983	0.0010387	0.033892	chr9	-	Pth1r	1	cmpl	cmpl	protein_coding	coding	Pth1r	MGI:97801	TRUE
6934	ENSMUSG00000028873.16	1172.89	-0.32509	0.0991193	-3.27979	0.00103884	0.033892	chr4	-	Cdca8	1	cmpl	cmpl	protein_coding	coding	Cdca8	MGI:1196274	TRUE
9206	ENSMUSG00000033063.8	51.555	-1.2148	0.370882	-3.27544	0.00105497	0.0343494	chr13	-	Cntnap3	1	cmpl	cmpl	protein_coding	coding	Cntnap3	MGI:3588199	TRUE
3070	ENSMUSG00000021377.15	2832.54	-0.210659	0.0643546	-3.27341	0.00106258	0.0345284	chr13	-	Dek	1	cmpl	cmpl	protein_coding	coding	Dek	MGI:1926209	TRUE
8504	ENSMUSG00000031727.8	338.514	0.474846	0.145253	3.2691	0.0010789	0.0349527	chr8	+	Pmfbp1	1	cmpl	cmpl	protein_coding	coding	Pmfbp1	MGI:1930136	TRUE
10817	ENSMUSG00000037820.15	315.217	0.51199	0.156628	3.26884	0.00107991	0.0349527	chr2	-	Tgm2	1	cmpl	cmpl	protein_coding	coding	Tgm2	MGI:98731	TRUE
503	ENSMUSG00000002944.15	102.647	0.704801	0.215829	3.26555	0.00109252	0.0352911	chr5	-	Cd36	1	cmpl	cmpl	protein_coding	coding	Cd36	MGI:107899	TRUE
20254	ENSMUSG00000074852.4	26.3347	1.64063	0.502773	3.26316	0.00110177	0.0355166	chr19	-	Hpse2	1	cmpl	cmpl	protein_coding	coding	Hpse2	MGI:2685814	TRUE
3817	ENSMUSG00000022673.5	2395.53	-0.265245	0.0812981	-3.26263	0.00110385	0.0355166	chr16	-	Mcm4	1	cmpl	cmpl	protein_coding	coding	Mcm4	MGI:103199	TRUE
30242	ENSMUSG00000097393.8	289.232	0.461158	0.141381	3.2618	0.00110706	0.0355499	chr8	+	D030068K23Rik	1	none	none	lncRNA	nonCoding	D030068K23Rik	MGI:3037424	TRUE
38999	ENSMUSG00000112358.1	310.526	0.480685	0.147455	3.25987	0.00111465	0.0357234	chr12	-	Gm33869	1	none	none	TEC	problem	Gm33869	MGI:5593028	TRUE
15966	ENSMUSG00000056648.5	474.09	3.92801	1.20552	3.25835	0.00112061	0.0358442	chr11	+	Hoxb8	1	cmpl	cmpl	protein_coding	coding	Hoxb8	MGI:96189	TRUE
3385	ENSMUSG00000021957.7	5121.82	-0.187592	0.0575933	-3.25719	0.00112521	0.035921	chr14	+	Tkt	1	cmpl	cmpl	protein_coding	coding	Tkt	MGI:105992	TRUE
1757	ENSMUSG00000016995.17	154.967	2.23911	0.687836	3.2553	0.00113272	0.0360904	chr2	-	Matn4	1	cmpl	cmpl	protein_coding	coding	Matn4	MGI:1328314	TRUE
8116	ENSMUSG00000031024.13	1151.94	0.265658	0.081729	3.25047	0.00115213	0.0366212	chr7	-	St5	1	cmpl	cmpl	protein_coding	coding	St5	MGI:108517	TRUE
4631	ENSMUSG00000024735.13	5803.92	-0.159587	0.049103	-3.25005	0.00115386	0.0366212	chr19	+	Prpf19	1	cmpl	cmpl	protein_coding	coding	Prpf19	MGI:106247	TRUE
9193	ENSMUSG00000033031.13	1282.59	-0.29262	0.0901741	-3.24505	0.0011743	0.0371975	chr16	+	Cip2a	1	cmpl	cmpl	protein_coding	coding	Cip2a	MGI:2146335	TRUE
11738	ENSMUSG00000040125.4	839.182	-0.394823	0.121808	-3.24135	0.00118965	0.037611	chr7	+	Gpr26	1	cmpl	cmpl	protein_coding	coding	Gpr26	MGI:2441758	TRUE
10727	ENSMUSG00000037573.5	1352.14	-0.226356	0.0698908	-3.2387	0.00120074	0.037849	chr11	+	Tob1	1	cmpl	cmpl	protein_coding	coding	Tob1	MGI:1349721	TRUE
5627	ENSMUSG00000026605.14	4292.58	-0.310464	0.0958691	-3.23842	0.00120193	0.037849	chr1	-	Cenpf	1	cmpl	cmpl	protein_coding	coding	Cenpf	MGI:1313302	TRUE
7107	ENSMUSG00000029151.14	345.651	0.606108	0.187192	3.2379	0.00120413	0.037849	chr5	-	Slc30a3	1	cmpl	cmpl	protein_coding	coding	Slc30a3	MGI:1345280	TRUE
2807	ENSMUSG00000020901.13	37.201	1.14948	0.355098	3.23709	0.00120754	0.0378835	chr11	+	Pik3r5	1	cmpl	cmpl	protein_coding	coding	Pik3r5	MGI:2443588	TRUE
7633	ENSMUSG00000030110.13	619.07	0.480036	0.148495	3.23266	0.00122642	0.0384019	chr6	-	Ret	1	cmpl	cmpl	protein_coding	coding	Ret	MGI:97902	TRUE
4230	ENSMUSG00000024008.16	446.669	-0.383315	0.118612	-3.23169	0.00123062	0.03846	chr17	-	Cpne5	1	cmpl	cmpl	protein_coding	coding	Cpne5	MGI:2385908	TRUE
10533	ENSMUSG00000037034.16	25.3748	1.63451	0.506	3.23026	0.0012368	0.0385377	chr2	+	Pax1	1	cmpl	cmpl	protein_coding	coding	Pax1	MGI:97485	TRUE
7171	ENSMUSG00000029247.17	4113.85	-0.21784	0.0674424	-3.23002	0.00123783	0.0385377	chr5	+	Paics	1	cmpl	cmpl	protein_coding	coding	Paics	MGI:1914304	TRUE
8424	ENSMUSG00000031584.16	1017.49	-0.25681	0.079561	-3.22784	0.00124727	0.0387578	chr8	+	Gsr	1	cmpl	cmpl	protein_coding	coding	Gsr	MGI:95804	TRUE
1825	ENSMUSG00000017677.11	8244.24	0.151239	0.0469503	3.22125	0.00127633	0.0395317	chr11	-	Wsb1	1	cmpl	cmpl	protein_coding	coding	Wsb1	MGI:1926139	TRUE
10579	ENSMUSG00000037172.14	2226.77	-0.270822	0.0840775	-3.2211	0.00127701	0.0395317	chr6	-	E330009J07Rik	1	cmpl	cmpl	protein_coding	coding	E330009J07Rik	MGI:2444256	TRUE
7687	ENSMUSG00000030208.15	823.413	0.447121	0.138875	3.2196	0.00128369	0.0396633	chr6	+	Emp1	1	cmpl	cmpl	protein_coding	coding	Emp1	MGI:107941	TRUE
7616	ENSMUSG00000030088.15	596.376	0.433812	0.13488	3.21628	0.00129865	0.04005	chr6	+	Aldh1l1	1	cmpl	cmpl	protein_coding	coding	Aldh1l1	MGI:1340024	TRUE
1438	ENSMUSG00000013629.16	3269.07	-0.192419	0.0599205	-3.21124	0.00132165	0.040612	chr5	+	Cad	1	cmpl	cmpl	protein_coding	coding	Cad	MGI:1916969	TRUE
2699	ENSMUSG00000020728.17	505.949	-0.343485	0.106988	-3.21048	0.00132513	0.040612	chr11	+	Cep112	1	cmpl	cmpl	protein_coding	coding	Cep112	MGI:1923673	TRUE
18897	ENSMUSG00000068744.12	530.492	-0.40407	0.12587	-3.21021	0.00132637	0.040612	chr3	+	Psrc1	1	cmpl	cmpl	protein_coding	coding	Psrc1	MGI:1913099	TRUE
12189	ENSMUSG00000041420.18	1665.6	0.218964	0.0682107	3.21012	0.00132682	0.040612	chr7	+	Meis3	1	cmpl	cmpl	protein_coding	coding	Meis3	MGI:108519	TRUE
15180	ENSMUSG00000052833.9	2809.15	-0.192883	0.0601167	-3.20847	0.00133442	0.0407685	chr7	-	Sae1	1	cmpl	cmpl	protein_coding	coding	Sae1	MGI:1929264	TRUE
12590	ENSMUSG00000042606.9	842.152	-0.283241	0.0884374	-3.20273	0.00136132	0.0414522	chr7	+	Hirip3	1	cmpl	cmpl	protein_coding	coding	Hirip3	MGI:2142364	TRUE
7700	ENSMUSG00000030226.12	2720.24	-0.285239	0.0890646	-3.20261	0.00136188	0.0414522	chr6	-	Lmo3	1	cmpl	cmpl	protein_coding	coding	Lmo3	MGI:102810	TRUE
11792	ENSMUSG00000040268.17	2513.63	0.198393	0.0620287	3.19841	0.00138187	0.041922	chr7	+	Plekha1	1	cmpl	cmpl	protein_coding	coding	Plekha1	MGI:2442213	TRUE
4854	ENSMUSG00000025128.7	875.976	-0.318358	0.0995399	-3.19829	0.00138244	0.041922	chr3	+	Bhlhe22	1	cmpl	cmpl	protein_coding	coding	Bhlhe22	MGI:1930001	TRUE
27096	ENSMUSG00000092242.1	47.251	-1.05114	0.328793	-3.19698	0.00138876	0.0420356	chr3	-	Gm20515	1	none	none	lncRNA	nonCoding	Gm20515	MGI:5141980	TRUE
16819	ENSMUSG00000061048.8	112.646	1.11955	0.35045	3.19461	0.00140019	0.0422937	chr8	+	Cdh3	1	cmpl	cmpl	protein_coding	coding	Cdh3	MGI:88356	TRUE
3	ENSMUSG00000000028.15	417.32	-0.412883	0.129262	-3.19414	0.00140246	0.0422937	chr16	-	Cdc45	1	cmpl	cmpl	protein_coding	coding	Cdc45	MGI:1338073	TRUE
16812	ENSMUSG00000061013.6	79.2833	1.04897	0.328526	3.19295	0.00140828	0.0423909	chr18	-	Mkx	1	cmpl	cmpl	protein_coding	coding	Mkx	MGI:2687286	TRUE
5246	ENSMUSG00000025932.14	460.278	0.415552	0.130248	3.19047	0.00142042	0.0426778	chr1	-	Eya1	1	cmpl	cmpl	protein_coding	coding	Eya1	MGI:109344	TRUE
11588	ENSMUSG00000039706.11	562.877	-0.348621	0.109296	-3.18969	0.00142427	0.0427151	chr5	-	Ldb2	1	cmpl	cmpl	protein_coding	coding	Ldb2	MGI:894670	TRUE
7471	ENSMUSG00000029730.16	3017.48	-0.244852	0.0768124	-3.18766	0.00143429	0.0429368	chr5	-	Mcm7	1	cmpl	cmpl	protein_coding	coding	Mcm7	MGI:1298398	TRUE
15882	ENSMUSG00000056216.9	1996.5	-0.203896	0.0639821	-3.18677	0.00143872	0.0429908	chr7	-	Cebpg	1	cmpl	cmpl	protein_coding	coding	Cebpg	MGI:104982	TRUE
11655	ENSMUSG00000039883.5	231.316	0.883611	0.277695	3.18194	0.00146291	0.0436336	chr5	+	Lrrc17	1	cmpl	cmpl	protein_coding	coding	Lrrc17	MGI:1921761	TRUE
5676	ENSMUSG00000026683.14	818.183	-0.343385	0.107993	-3.17971	0.00147422	0.043863	chr1	-	Nuf2	1	cmpl	cmpl	protein_coding	coding	Nuf2	MGI:1914227	TRUE
15771	ENSMUSG00000055717.13	1591.35	-0.298078	0.0937538	-3.17937	0.00147596	0.043863	chr14	+	Slain1	1	cmpl	cmpl	protein_coding	coding	Slain1	MGI:2145578	TRUE
14870	ENSMUSG00000051375.15	2289.87	-0.220753	0.0694836	-3.17705	0.00148783	0.0441353	chr18	-	Pcdh1	1	cmpl	cmpl	protein_coding	coding	Pcdh1	MGI:104692	TRUE
14109	ENSMUSG00000048385.9	6984.9	0.225229	0.0709137	3.1761	0.00149268	0.0441991	chr15	-	Scrt1	1	cmpl	cmpl	protein_coding	coding	Scrt1	MGI:2176606	TRUE
8512	ENSMUSG00000031737.11	1275.08	0.337373	0.106307	3.17358	0.00150571	0.0445042	chr8	+	Irx5	1	cmpl	cmpl	protein_coding	coding	Irx5	MGI:1859086	TRUE
15877	ENSMUSG00000056204.8	2483.07	0.216963	0.0684093	3.17154	0.00151634	0.0446826	chr8	-	Pgpep1	1	cmpl	cmpl	protein_coding	coding	Pgpep1	MGI:1913772	TRUE
8209	ENSMUSG00000031217.8	2801.44	-0.336972	0.106254	-3.17137	0.00151721	0.0446826	chrX	+	Efnb1	1	cmpl	cmpl	protein_coding	coding	Efnb1	MGI:102708	TRUE
12903	ENSMUSG00000043903.4	249.643	0.84322	0.266037	3.16956	0.00152669	0.0448808	chr8	+	Zfp469	1	cmpl	cmpl	protein_coding	coding	Zfp469	MGI:2684868	TRUE
5536	ENSMUSG00000026443.3	1140.81	-0.249549	0.0787473	-3.16898	0.00152973	0.0448894	chr1	+	Lrrn2	1	cmpl	cmpl	protein_coding	coding	Lrrn2	MGI:106037	TRUE
12722	ENSMUSG00000043067.15	2115	-0.257494	0.0812891	-3.16763	0.00153686	0.0450178	chr9	-	Dpy19l1	1	cmpl	cmpl	protein_coding	coding	Dpy19l1	MGI:1915685	TRUE
2552	ENSMUSG00000020492.11	1687.41	-0.243638	0.0769479	-3.16627	0.00154407	0.0451482	chr11	+	Ska2	1	cmpl	cmpl	protein_coding	coding	Ska2	MGI:1913390	TRUE
3630	ENSMUSG00000022367.7	373.101	0.374716	0.118619	3.15899	0.00158318	0.0461461	chr15	-	Has2	1	cmpl	cmpl	protein_coding	coding	Has2	MGI:107821	TRUE
8849	ENSMUSG00000032303.7	868.163	0.294416	0.0932031	3.15887	0.00158385	0.0461461	chr9	-	Chrna3	1	cmpl	cmpl	protein_coding	coding	Chrna3	MGI:87887	TRUE
12520	ENSMUSG00000042417.5	61.5313	-1.31426	0.416216	-3.15765	0.00159048	0.0462331	chr13	+	Ccno	1	cmpl	cmpl	protein_coding	coding	Ccno	MGI:2145534	TRUE
2704	ENSMUSG00000020737.12	6621.6	-0.137517	0.0435555	-3.15728	0.00159249	0.0462331	chr11	-	Jpt1	1	cmpl	cmpl	protein_coding	coding	Jpt1	MGI:1096361	TRUE
1793	ENSMUSG00000017344.4	1353.17	0.29598	0.0937649	3.15662	0.0015961	0.0462556	chr11	+	Vtn	1	cmpl	cmpl	protein_coding	coding	Vtn	MGI:98940	TRUE
13000	ENSMUSG00000044220.13	63.0336	-1.08584	0.344049	-3.15605	0.00159924	0.0462648	chr19	+	Nkx2-3	1	cmpl	cmpl	protein_coding	coding	Nkx2-3	MGI:97348	TRUE
7925	ENSMUSG00000030662.10	7681.49	-0.177411	0.0562534	-3.15379	0.00161166	0.0465416	chr14	+	Ipo5	1	cmpl	cmpl	protein_coding	coding	Ipo5	MGI:1917822	TRUE
9959	ENSMUSG00000035298.8	362.516	0.375824	0.119288	3.15056	0.00162958	0.0469762	chr7	+	Klhl35	1	cmpl	cmpl	protein_coding	coding	Klhl35	MGI:1919434	TRUE
24647	ENSMUSG00000087507.1	53.311	0.930366	0.295449	3.14899	0.00163833	0.0471453	chr11	+	Gm16141	1	none	none	lncRNA	nonCoding	Gm16141	MGI:3802122	TRUE
7215	ENSMUSG00000029328.15	9686.93	0.129184	0.0410519	3.14685	0.00165041	0.0474094	chr5	-	Hnrnpdl	1	cmpl	cmpl	protein_coding	coding	Hnrnpdl	MGI:1355299	TRUE
5548	ENSMUSG00000026469.14	18575.9	-0.232087	0.0737897	-3.14526	0.00165942	0.0475058	chr1	-	Xpr1	1	cmpl	cmpl	protein_coding	coding	Xpr1	MGI:97932	TRUE
5547	ENSMUSG00000026468.14	361.717	0.540052	0.171705	3.14523	0.00165958	0.0475058	chr1	-	Lhx4	1	cmpl	cmpl	protein_coding	coding	Lhx4	MGI:101776	TRUE
11179	ENSMUSG00000038644.14	1217.1	-0.327554	0.104197	-3.14361	0.0016688	0.0476862	chr7	-	Pold1	1	cmpl	cmpl	protein_coding	coding	Pold1	MGI:97741	TRUE
3175	ENSMUSG00000021585.10	331.75	0.438951	0.139749	3.141	0.00168371	0.0479818	chr13	-	Cast	1	cmpl	cmpl	protein_coding	coding	Cast	MGI:1098236	TRUE
6592	ENSMUSG00000028312.19	2941.2	-0.246165	0.0783792	-3.14069	0.00168553	0.0479818	chr4	+	Smc2	1	cmpl	cmpl	protein_coding	coding	Smc2	MGI:106067	TRUE
20558	ENSMUSG00000075702.9	144.874	0.598208	0.190496	3.14026	0.00168795	0.0479818	chr11	+	Selenom	1	cmpl	cmpl	protein_coding	coding	Selenom	MGI:2149786	TRUE
18692	ENSMUSG00000067455.5	1439.32	-0.276857	0.0881884	-3.13938	0.00169308	0.048044	chr13	+	Hist1h4j	1	cmpl	cmpl	protein_coding	coding	Hist1h4j	MGI:2448436	TRUE
7246	ENSMUSG00000029381.16	1145.03	-0.235939	0.0751833	-3.13819	0.00169996	0.0481558	chr5	+	Shroom3	1	cmpl	cmpl	protein_coding	coding	Shroom3	MGI:1351655	TRUE
3376	ENSMUSG00000021943.7	349.137	0.645939	0.206132	3.13362	0.00172665	0.0488271	chr14	+	Gdf10	1	cmpl	cmpl	protein_coding	coding	Gdf10	MGI:95684	TRUE
13192	ENSMUSG00000044934.13	492.651	-0.411877	0.131463	-3.13302	0.00173019	0.0488428	chr13	-	Zfp367	1	cmpl	cmpl	protein_coding	coding	Zfp367	MGI:2442266	TRUE
10525	ENSMUSG00000037020.16	333.059	-0.424599	0.135572	-3.1319	0.00173679	0.0489445	chr7	-	Wdr62	1	cmpl	cmpl	protein_coding	coding	Wdr62	MGI:1923696	TRUE
7159	ENSMUSG00000029223.12	7642.87	-0.149331	0.0477444	-3.12771	0.00176172	0.0494901	chr5	+	Uchl1	1	cmpl	cmpl	protein_coding	coding	Uchl1	MGI:103149	TRUE
8369	ENSMUSG00000031503.13	6422.78	0.231411	0.073997	3.1273	0.00176422	0.0494901	chr8	+	Col4a2	1	cmpl	cmpl	protein_coding	coding	Col4a2	MGI:88455	TRUE
3195	ENSMUSG00000021613.9	311.883	1.29584	0.414475	3.12647	0.00176919	0.0494901	chr13	+	Hapln1	1	cmpl	cmpl	protein_coding	coding	Hapln1	MGI:1337006	TRUE
9268	ENSMUSG00000033278.10	1133.18	0.271914	0.0869783	3.12623	0.00177061	0.0494901	chr17	-	Ptprm	1	cmpl	cmpl	protein_coding	coding	Ptprm	MGI:102694	TRUE
1182	ENSMUSG00000008658.16	2914.73	0.31644	0.101224	3.12612	0.00177129	0.0494901	chr16	+	Rbfox1	1	cmpl	cmpl	protein_coding	coding	Rbfox1	MGI:1926224	TRUE
12546	ENSMUSG00000042489.15	728.595	-0.297384	0.0951612	-3.12506	0.0017777	0.0495845	chr4	+	Clspn	1	cmpl	cmpl	protein_coding	coding	Clspn	MGI:2445153	TRUE
6023	ENSMUSG00000027323.10	559.816	-0.373733	0.119683	-3.12269	0.00179205	0.0498912	chr2	+	Rad51	1	cmpl	cmpl	protein_coding	coding	Rad51	MGI:97890	TRUE
7693	ENSMUSG00000030218.2	29.0922	1.54431	0.494624	3.12219	0.00179512	0.0498912	chr6	-	Mgp	1	cmpl	cmpl	protein_coding	coding	Mgp	MGI:96976	TRUE
13490	ENSMUSG00000046056.15	49.7803	0.910476	0.291657	3.12174	0.00179785	0.0498912	chr7	+	Sbsn	1	cmpl	cmpl	protein_coding	coding	Sbsn	MGI:2446326	TRUE
29282	ENSMUSG00000096054.3	1763.88	0.23302	0.0747077	3.11909	0.00181413	0.0502575	chr10	-	Syne1	1	cmpl	cmpl	protein_coding	coding	Syne1	MGI:1927152	FALSE
13305	ENSMUSG00000045328.11	2363.32	-0.309005	0.0991132	-3.11769	0.00182272	0.0504099	chr3	+	Cenpe	1	cmpl	cmpl	protein_coding	coding	Cenpe	MGI:1098230	FALSE
3066	ENSMUSG00000021373.16	370.604	-0.381349	0.122491	-3.11329	0.00185014	0.0510819	chr13	+	Cap2	1	cmpl	cmpl	protein_coding	coding	Cap2	MGI:1914502	FALSE
5776	ENSMUSG00000026840.14	743.618	0.352107	0.113156	3.11171	0.00186009	0.0511903	chr2	+	Lamc3	1	cmpl	cmpl	protein_coding	coding	Lamc3	MGI:1344394	FALSE
13868	ENSMUSG00000047497.10	1287.99	0.39187	0.125936	3.11167	0.00186033	0.0511903	chr15	+	Adamts12	1	cmpl	cmpl	protein_coding	coding	Adamts12	MGI:2146046	FALSE
4193	ENSMUSG00000023944.14	46806.6	-0.120395	0.0387077	-3.11037	0.00186852	0.0513293	chr17	-	Hsp90ab1	1	cmpl	cmpl	protein_coding	coding	Hsp90ab1	MGI:96247	FALSE
32084	ENSMUSG00000100252.6	9156.75	0.201294	0.0647697	3.10784	0.00188458	0.0516837	chr3	+	Mir124-2hg	1	none	none	lncRNA	nonCoding	Mir124-2hg	MGI:1917691	FALSE
8112	ENSMUSG00000031016.9	941.722	-0.335335	0.107947	-3.10647	0.00189338	0.051838	chr7	+	Wee1	1	cmpl	cmpl	protein_coding	coding	Wee1	MGI:103075	FALSE
2599	ENSMUSG00000020589.17	1940.7	-0.322234	0.103747	-3.10596	0.00189665	0.0518407	chr12	+	Fam49a	1	cmpl	cmpl	protein_coding	coding	Fam49a	MGI:1261783	FALSE
13815	ENSMUSG00000047259.3	63.7971	0.826251	0.266064	3.10546	0.00189982	0.0518407	chr18	-	Mc4r	1	cmpl	cmpl	protein_coding	coding	Mc4r	MGI:99457	FALSE
6943	ENSMUSG00000028886.15	1757.99	-0.214984	0.0693568	-3.09968	0.00193728	0.0526989	chr4	+	Eya3	1	cmpl	cmpl	protein_coding	coding	Eya3	MGI:109339	FALSE
16921	ENSMUSG00000061615.2	658.093	-0.469546	0.151485	-3.09962	0.00193772	0.0526989	chr13	+	Hist1h2ab	1	cmpl	cmpl	protein_coding	coding	Hist1h2ab	MGI:2448306	FALSE
656	ENSMUSG00000004031.13	856.982	-0.2711	0.087547	-3.09662	0.0019574	0.0531457	chr1	-	Brinp2	1	cmpl	cmpl	protein_coding	coding	Brinp2	MGI:2443333	FALSE
7922	ENSMUSG00000030657.11	1198.8	-0.234183	0.0756827	-3.09427	0.00197298	0.0534798	chr7	+	Xylt1	1	cmpl	cmpl	protein_coding	coding	Xylt1	MGI:2451073	FALSE
26339	ENSMUSG00000089809.9	1894.28	-0.238382	0.0770733	-3.09293	0.0019819	0.0536328	chr5	-	Rasgef1b	1	cmpl	cmpl	protein_coding	coding	Rasgef1b	MGI:2443755	FALSE
11429	ENSMUSG00000039239.14	1028.28	0.402479	0.130216	3.09086	0.00199577	0.0538754	chr1	-	Tgfb2	1	cmpl	cmpl	protein_coding	coding	Tgfb2	MGI:98726	FALSE
6698	ENSMUSG00000028487.18	1271.85	0.279929	0.090595	3.0899	0.00200225	0.0538754	chr4	-	Bnc2	1	cmpl	cmpl	protein_coding	coding	Bnc2	MGI:2443805	FALSE
9307	ENSMUSG00000033411.16	2197.47	-0.186117	0.0602379	-3.08969	0.00200363	0.0538754	chr2	+	Ctdspl2	1	cmpl	cmpl	protein_coding	coding	Ctdspl2	MGI:1196405	FALSE
14780	ENSMUSG00000051048.17	382.196	0.510575	0.165255	3.08961	0.0020042	0.0538754	chr7	+	P4ha3	1	cmpl	cmpl	protein_coding	coding	P4ha3	MGI:2444049	FALSE
6833	ENSMUSG00000028702.15	573.169	-0.372955	0.120747	-3.08873	0.00201012	0.0538754	chr4	-	Rad54l	1	cmpl	cmpl	protein_coding	coding	Rad54l	MGI:894697	FALSE
10455	ENSMUSG00000036875.15	569.84	-0.329557	0.106699	-3.08866	0.00201065	0.0538754	chr10	+	Dna2	1	cmpl	cmpl	protein_coding	coding	Dna2	MGI:2443732	FALSE
2222	ENSMUSG00000019942.13	1178	-0.334744	0.1084	-3.08805	0.00201475	0.053897	chr10	-	Cdk1	1	cmpl	cmpl	protein_coding	coding	Cdk1	MGI:88351	FALSE
2036	ENSMUSG00000018983.9	445.113	-0.37613	0.122001	-3.083	0.00204923	0.0547299	chr4	+	E2f2	1	cmpl	cmpl	protein_coding	coding	E2f2	MGI:1096341	FALSE
3901	ENSMUSG00000022814.6	888.308	-0.273761	0.0888277	-3.08193	0.00205663	0.0548379	chr16	-	Umps	1	cmpl	cmpl	protein_coding	coding	Umps	MGI:1298388	FALSE
6389	ENSMUSG00000027962.14	1491.95	0.241806	0.0784726	3.0814	0.00206027	0.0548396	chr3	-	Vcam1	1	cmpl	cmpl	protein_coding	coding	Vcam1	MGI:98926	FALSE
30681	ENSMUSG00000097986.2	70.7475	0.762596	0.24752	3.08095	0.0020634	0.0548396	chr5	+	Gm26953	1	none	none	lncRNA	nonCoding	Gm26953	MGI:5504068	FALSE
20238	ENSMUSG00000074802.11	690.972	-0.374829	0.121783	-3.07784	0.00208507	0.0553255	chr10	-	Gas2l3	1	cmpl	cmpl	protein_coding	coding	Gas2l3	MGI:1918780	FALSE
20107	ENSMUSG00000074415.14	8999.95	0.158482	0.0515089	3.0768	0.00209237	0.0554292	chr9	+	3110039I08Rik	1	none	none	lncRNA	nonCoding	3110039I08Rik	MGI:1920394	FALSE
11367	ENSMUSG00000039115.13	562.453	0.45984	0.149604	3.07371	0.00211413	0.0558639	chr9	+	Itga9	1	cmpl	cmpl	protein_coding	coding	Itga9	MGI:104756	FALSE
14082	ENSMUSG00000048281.9	105.226	-0.685076	0.222897	-3.0735	0.00211562	0.0558639	chr14	-	Dleu7	1	cmpl	cmpl	protein_coding	coding	Dleu7	MGI:2447771	FALSE
4676	ENSMUSG00000024805.16	500.959	-0.432028	0.140709	-3.07037	0.00213796	0.0563628	chr19	+	Pcgf5	1	cmpl	cmpl	protein_coding	coding	Pcgf5	MGI:1923505	FALSE
13045	ENSMUSG00000044361.16	644.263	0.403828	0.131802	3.06389	0.00218477	0.0574767	chr15	-	BC024139	1	cmpl	cmpl	protein_coding	coding	BC024139	MGI:2442591	FALSE
4261	ENSMUSG00000024056.10	542.471	-0.337957	0.110332	-3.06309	0.00219063	0.0574767	chr17	-	Ndc80	1	cmpl	cmpl	protein_coding	coding	Ndc80	MGI:1914302	FALSE
15915	ENSMUSG00000056380.13	139.853	-0.74656	0.243736	-3.06299	0.00219138	0.0574767	chrX	+	Gpr50	1	cmpl	cmpl	protein_coding	coding	Gpr50	MGI:1333877	FALSE
3559	ENSMUSG00000022240.10	6079.63	-0.181405	0.0592323	-3.06259	0.00219428	0.0574767	chr15	+	Ctnnd2	1	cmpl	cmpl	protein_coding	coding	Ctnnd2	MGI:1195966	FALSE
635	ENSMUSG00000003814.8	12744.7	-0.12642	0.0413191	-3.0596	0.0022163	0.0579516	chr8	-	Calr	1	cmpl	cmpl	protein_coding	coding	Calr	MGI:88252	FALSE
878	ENSMUSG00000005672.12	2675.27	0.183048	0.0598357	3.05917	0.0022195	0.0579516	chr5	+	Kit	1	cmpl	cmpl	protein_coding	coding	Kit	MGI:96677	FALSE
30362	ENSMUSG00000097545.7	5337.39	0.213705	0.0699202	3.05641	0.00224007	0.0583953	chr14	+	Mir124a-1hg	1	none	none	lncRNA	nonCoding	Mir124a-1hg	MGI:2442197	FALSE
1594	ENSMUSG00000015377.10	1478.65	0.251768	0.082445	3.05377	0.00225982	0.0587229	chr15	-	Dennd6b	1	cmpl	cmpl	protein_coding	coding	Dennd6b	MGI:1916690	FALSE
11062	ENSMUSG00000038379.15	642.907	-0.359772	0.117934	-3.05062	0.00228366	0.0592335	chr9	+	Ttk	1	cmpl	cmpl	protein_coding	coding	Ttk	MGI:1194921	FALSE
17517	ENSMUSG00000064380.1	841.105	-0.334757	0.109748	-3.05022	0.00228671	0.0592335	chr9	+	Gm26448	1	none	none	snoRNA	nonCoding	Gm26448	MGI:5456225	FALSE
10330	ENSMUSG00000036502.14	786.879	0.362417	0.118858	3.04916	0.0022948	0.059334	chrX	-	Tmem255a	1	cmpl	cmpl	protein_coding	coding	Tmem255a	MGI:3045722	FALSE
4583	ENSMUSG00000024640.9	3713.8	-0.230316	0.0755441	-3.04876	0.00229786	0.059334	chr19	-	Psat1	1	cmpl	cmpl	protein_coding	coding	Psat1	MGI:2183441	FALSE
2565	ENSMUSG00000020524.16	1370.5	-0.26149	0.0858877	-3.04456	0.00233025	0.0600433	chr11	+	Gria1	1	cmpl	cmpl	protein_coding	coding	Gria1	MGI:95808	FALSE
12472	ENSMUSG00000042286.13	1525.32	0.361054	0.118604	3.0442	0.00233302	0.0600433	chr14	-	Stab1	1	cmpl	cmpl	protein_coding	coding	Stab1	MGI:2178742	FALSE
18556	ENSMUSG00000066456.14	485.959	-0.32889	0.108054	-3.04377	0.00233634	0.0600433	chr9	-	Hmgn3	1	cmpl	cmpl	protein_coding	coding	Hmgn3	MGI:2138069	FALSE
12593	ENSMUSG00000042613.9	525.302	0.395012	0.129857	3.0419	0.00235093	0.0603234	chr3	+	Pbxip1	1	cmpl	cmpl	protein_coding	coding	Pbxip1	MGI:2441670	FALSE
2832	ENSMUSG00000020935.8	4845.68	-0.141059	0.0463893	-3.04077	0.00235971	0.0604536	chr11	-	Dcakd	1	cmpl	cmpl	protein_coding	coding	Dcakd	MGI:1915337	FALSE
8176	ENSMUSG00000031158.11	837.749	-0.253739	0.0834589	-3.04029	0.00236349	0.0604557	chrX	+	Timm17b	1	cmpl	cmpl	protein_coding	coding	Timm17b	MGI:1343176	FALSE
10010	ENSMUSG00000035456.9	392.129	-0.417063	0.137237	-3.039	0.00237368	0.0606215	chr5	+	Prdm8	1	cmpl	cmpl	protein_coding	coding	Prdm8	MGI:1924880	FALSE
7170	ENSMUSG00000029246.14	740.471	-0.290858	0.0959732	-3.03062	0.00244055	0.062232	chr5	-	Ppat	1	cmpl	cmpl	protein_coding	coding	Ppat	MGI:2387203	FALSE
19370	ENSMUSG00000071072.12	3691.63	-0.21064	0.0695378	-3.02914	0.00245249	0.0624391	chr10	+	Ptges3	1	cmpl	cmpl	protein_coding	coding	Ptges3	MGI:1929282	FALSE
12377	ENSMUSG00000041992.9	4063.63	0.222014	0.0734123	3.02421	0.00249287	0.0633686	chr12	+	Rapgef5	1	cmpl	cmpl	protein_coding	coding	Rapgef5	MGI:2444365	FALSE
8086	ENSMUSG00000030956.15	1262.42	-0.269728	0.089249	-3.02219	0.00250953	0.0636297	chr7	-	Fam53b	1	cmpl	cmpl	protein_coding	coding	Fam53b	MGI:1925188	FALSE
19537	ENSMUSG00000071856.10	919.546	0.31015	0.102634	3.02189	0.00251203	0.0636297	chr18	-	Mcc	1	cmpl	cmpl	protein_coding	coding	Mcc	MGI:96930	FALSE
10421	ENSMUSG00000036790.5	922.379	-0.30545	0.101103	-3.02119	0.00251785	0.0636297	chrX	+	Slitrk2	1	cmpl	cmpl	protein_coding	coding	Slitrk2	MGI:2679449	FALSE
8899	ENSMUSG00000032374.14	1013.27	0.277763	0.0919415	3.02108	0.00251872	0.0636297	chr9	+	Plod2	1	cmpl	cmpl	protein_coding	coding	Plod2	MGI:1347007	FALSE
6236	ENSMUSG00000027671.14	1319.7	-0.221211	0.0733399	-3.01624	0.00255929	0.064555	chr3	+	Actl6a	1	cmpl	cmpl	protein_coding	coding	Actl6a	MGI:1861453	FALSE
30123	ENSMUSG00000097248.9	322.461	0.517034	0.171466	3.01537	0.00256662	0.0646122	chr8	+	Gm2694	1	none	none	lncRNA	nonCoding	Gm2694	MGI:3780864	FALSE
12029	ENSMUSG00000040855.15	658.505	-0.276622	0.0917474	-3.01504	0.00256947	0.0646122	chrX	-	Reps2	1	cmpl	cmpl	protein_coding	coding	Reps2	MGI:2663511	FALSE
10513	ENSMUSG00000036992.10	382.759	-0.354149	0.117504	-3.01393	0.00257885	0.0647485	chr2	+	Nxt1	1	cmpl	cmpl	protein_coding	coding	Nxt1	MGI:1929619	FALSE
16063	ENSMUSG00000057130.12	942.958	-0.247474	0.0821355	-3.013	0.00258682	0.0648491	chr18	+	Txnl4a	1	cmpl	cmpl	protein_coding	coding	Txnl4a	MGI:1351613	FALSE
9413	ENSMUSG00000033767.14	5380.87	-0.149109	0.0495073	-3.01186	0.00259648	0.0649916	chr3	-	Tmem131l	1	cmpl	cmpl	protein_coding	coding	Tmem131l	MGI:2443399	FALSE
7268	ENSMUSG00000029414.11	1122.33	-0.291222	0.0967531	-3.00995	0.00261295	0.0653037	chr5	+	Kntc1	1	cmpl	cmpl	protein_coding	coding	Kntc1	MGI:2673709	FALSE
2808	ENSMUSG00000020902.12	5622.89	0.292009	0.0971727	3.00506	0.00265532	0.0662613	chr11	-	Ntn1	1	cmpl	cmpl	protein_coding	coding	Ntn1	MGI:105088	FALSE
20235	ENSMUSG00000074794.10	3062.76	0.229287	0.0763768	3.00205	0.00268168	0.0668171	chr13	+	Arrdc3	1	cmpl	cmpl	protein_coding	coding	Arrdc3	MGI:2145242	FALSE
5394	ENSMUSG00000026196.7	633.474	-0.325473	0.108528	-2.99898	0.00270888	0.067392	chr1	-	Bard1	1	cmpl	cmpl	protein_coding	coding	Bard1	MGI:1328361	FALSE
5713	ENSMUSG00000026751.14	52.5952	-1.42147	0.474356	-2.99664	0.00272972	0.0677861	chr2	-	Nr5a1	1	cmpl	cmpl	protein_coding	coding	Nr5a1	MGI:1346833	FALSE
26108	ENSMUSG00000089417.1	1056.24	0.279792	0.0933891	2.99598	0.00273561	0.0677861	chr3	-	Gm22009	1	none	none	scaRNA	nonCoding	Gm22009	MGI:5451786	FALSE
2306	ENSMUSG00000020092.9	895.9	0.262268	0.0875448	2.99581	0.00273716	0.0677861	chr10	-	Pald1	1	cmpl	cmpl	protein_coding	coding	Pald1	MGI:1351623	FALSE
12875	ENSMUSG00000043753.2	210.876	-0.84665	0.283041	-2.99126	0.00277825	0.0686946	chr4	+	Dmrta1	1	cmpl	cmpl	protein_coding	coding	Dmrta1	MGI:2653627	FALSE
17130	ENSMUSG00000062647.16	8163.28	-0.142813	0.0477502	-2.99083	0.00278225	0.0686946	chr2	+	Rpl7a	1	cmpl	cmpl	protein_coding	coding	Rpl7a	MGI:1353472	FALSE
11637	ENSMUSG00000039831.16	1783.02	0.334108	0.111855	2.98698	0.00281744	0.0694586	chr3	+	Arhgap29	1	cmpl	cmpl	protein_coding	coding	Arhgap29	MGI:2443818	FALSE
9076	ENSMUSG00000032702.16	511.974	0.401905	0.134643	2.98496	0.00283612	0.0697758	chr19	+	Kank1	1	cmpl	cmpl	protein_coding	coding	Kank1	MGI:2147707	FALSE
6317	ENSMUSG00000027840.5	301.827	-0.47696	0.159843	-2.98393	0.0028457	0.0697758	chr3	-	Wnt2b	1	cmpl	cmpl	protein_coding	coding	Wnt2b	MGI:1261834	FALSE
40871	ENSMUSG00000116165.1	721.835	-0.278525	0.0933436	-2.98387	0.00284627	0.0697758	chr15	+	Pdxp	1	cmpl	cmpl	protein_coding	coding	Pdxp	MGI:1919282	FALSE
1283	ENSMUSG00000010021.13	117.751	0.680179	0.227961	2.98375	0.00284738	0.0697758	chr11	+	Kif19a	1	cmpl	cmpl	protein_coding	coding	Kif19a	MGI:2447024	FALSE
11238	ENSMUSG00000038775.14	88.9535	0.763526	0.255956	2.98304	0.00285401	0.0698335	chr9	+	Vill	1	cmpl	cmpl	protein_coding	coding	Vill	MGI:1201781	FALSE
3821	ENSMUSG00000022678.16	1405.38	-0.232497	0.077969	-2.98192	0.00286446	0.0699317	chr16	+	Nde1	1	cmpl	cmpl	protein_coding	coding	Nde1	MGI:1914453	FALSE
7934	ENSMUSG00000030677.8	1188.03	-0.312043	0.104659	-2.98153	0.00286814	0.0699317	chr7	-	Kif22	1	cmpl	cmpl	protein_coding	coding	Kif22	MGI:109233	FALSE
4164	ENSMUSG00000023886.10	140.432	2.04145	0.684765	2.98124	0.00287086	0.0699317	chr17	+	Smoc2	1	cmpl	cmpl	protein_coding	coding	Smoc2	MGI:1929881	FALSE
5846	ENSMUSG00000026960.6	1092.79	-0.255179	0.0856173	-2.98046	0.00287814	0.0700047	chr2	+	Arl6ip6	1	cmpl	cmpl	protein_coding	coding	Arl6ip6	MGI:1929507	FALSE
2240	ENSMUSG00000019982.15	237.028	-0.453538	0.152367	-2.97661	0.00291453	0.0707844	chr10	-	Myb	1	cmpl	cmpl	protein_coding	coding	Myb	MGI:97249	FALSE
264	ENSMUSG00000001504.10	2100.46	0.311693	0.104847	2.97283	0.00295071	0.0714866	chr13	+	Irx2	1	cmpl	cmpl	protein_coding	coding	Irx2	MGI:1197526	FALSE
12383	ENSMUSG00000042029.7	1320.33	-0.265261	0.0892331	-2.97267	0.00295218	0.0714866	chr12	+	Ncapg2	1	cmpl	cmpl	protein_coding	coding	Ncapg2	MGI:1923294	FALSE
8410	ENSMUSG00000031558.15	5312.07	0.160982	0.0541659	2.97202	0.00295843	0.0715319	chr5	+	Slit2	1	cmpl	cmpl	protein_coding	coding	Slit2	MGI:1315205	FALSE
8527	ENSMUSG00000031765.8	127.677	-0.676732	0.228122	-2.96654	0.00301174	0.0727133	chr8	+	Mt1	1	cmpl	cmpl	protein_coding	coding	Mt1	MGI:97171	FALSE
18736	ENSMUSG00000067724.5	252.37	0.66313	0.223727	2.96401	0.00303657	0.0732047	chr5	-	Gbx1	1	cmpl	cmpl	protein_coding	coding	Gbx1	MGI:95667	FALSE
6977	ENSMUSG00000028949.13	1148.46	-0.267335	0.0902795	-2.9612	0.00306447	0.0737683	chr5	-	Smarcd3	1	cmpl	cmpl	protein_coding	coding	Smarcd3	MGI:1914243	FALSE
4743	ENSMUSG00000024921.17	3311.86	-0.157678	0.0532819	-2.95931	0.00308325	0.0741113	chr19	+	Smarca2	1	cmpl	cmpl	protein_coding	coding	Smarca2	MGI:99603	FALSE
12606	ENSMUSG00000042650.3	3764.4	-0.162814	0.0550575	-2.95716	0.00310486	0.0745212	chr11	+	Alkbh5	1	cmpl	cmpl	protein_coding	coding	Alkbh5	MGI:2144489	FALSE
1456	ENSMUSG00000013921.15	8941.47	-0.141857	0.0479964	-2.95557	0.00312096	0.0747978	chr7	+	Clip3	1	cmpl	cmpl	protein_coding	coding	Clip3	MGI:1923936	FALSE
11715	ENSMUSG00000040037.13	3393.95	-0.208156	0.0704654	-2.95402	0.0031366	0.0750626	chr3	+	Negr1	1	cmpl	cmpl	protein_coding	coding	Negr1	MGI:2444846	FALSE
4327	ENSMUSG00000024165.9	3372.58	-0.194087	0.0657758	-2.95073	0.00317021	0.0757559	chr17	-	Jpt2	1	cmpl	cmpl	protein_coding	coding	Jpt2	MGI:1196260	FALSE
8789	ENSMUSG00000032198.9	1399.46	0.265543	0.0900409	2.94914	0.00318657	0.0760358	chr9	-	Dock6	1	cmpl	cmpl	protein_coding	coding	Dock6	MGI:1914789	FALSE
7620	ENSMUSG00000030093.7	515.02	-0.339044	0.114991	-2.94844	0.00319382	0.0760978	chr6	-	Wnt7a	1	cmpl	cmpl	protein_coding	coding	Wnt7a	MGI:98961	FALSE
19339	ENSMUSG00000070923.4	9471.84	-0.139261	0.0472978	-2.94435	0.00323637	0.0768914	chr4	-	Klhl9	1	cmpl	cmpl	protein_coding	coding	Klhl9	MGI:2180122	FALSE
7682	ENSMUSG00000030203.17	1032.3	-0.271294	0.0921411	-2.94433	0.00323654	0.0768914	chr6	-	Dusp16	1	cmpl	cmpl	protein_coding	coding	Dusp16	MGI:1917936	FALSE
8673	ENSMUSG00000031985.9	2225.31	-0.172407	0.0585946	-2.94238	0.00325702	0.0772656	chr8	+	Gnpat	1	cmpl	cmpl	protein_coding	coding	Gnpat	MGI:1343460	FALSE
947	ENSMUSG00000006134.4	4784.52	-0.156172	0.0531132	-2.94036	0.00327835	0.0776589	chr16	+	Crkl	1	cmpl	cmpl	protein_coding	coding	Crkl	MGI:104686	FALSE
1052	ENSMUSG00000006728.12	10251.9	-0.148919	0.0506674	-2.93914	0.00329123	0.0778511	chr10	+	Cdk4	1	cmpl	cmpl	protein_coding	coding	Cdk4	MGI:88357	FALSE
6320	ENSMUSG00000027848.12	287.948	0.614873	0.209637	2.93303	0.00335669	0.0792848	chr3	-	Olfml3	1	cmpl	cmpl	protein_coding	coding	Olfml3	MGI:1914877	FALSE
13263	ENSMUSG00000045179.9	1476.92	-0.307538	0.104956	-2.93015	0.00338801	0.0799091	chrX	-	Sox3	1	cmpl	cmpl	protein_coding	coding	Sox3	MGI:98365	FALSE
17433	ENSMUSG00000064141.14	201.508	0.456876	0.156098	2.92686	0.00342401	0.0806419	chr4	-	Zfp69	1	cmpl	cmpl	protein_coding	coding	Zfp69	MGI:107794	FALSE
2314	ENSMUSG00000020105.9	510.357	0.363498	0.124297	2.92443	0.00345086	0.0811572	chr10	+	Lrig3	1	cmpl	cmpl	protein_coding	coding	Lrig3	MGI:2443955	FALSE
12176	ENSMUSG00000041362.17	1305.12	-0.250128	0.0855547	-2.9236	0.0034601	0.0811762	chr19	-	Shtn1	1	cmpl	cmpl	protein_coding	coding	Shtn1	MGI:1918903	FALSE
16277	ENSMUSG00000058254.12	2427.71	-0.184326	0.0630505	-2.92346	0.0034616	0.0811762	chrX	+	Tspan7	1	cmpl	cmpl	protein_coding	coding	Tspan7	MGI:1298407	FALSE
5692	ENSMUSG00000026712.3	646.733	0.431202	0.147534	2.92273	0.00346981	0.0812351	chr2	+	Mrc1	1	cmpl	cmpl	protein_coding	coding	Mrc1	MGI:97142	FALSE
9494	ENSMUSG00000034023.16	444.116	-0.34594	0.118377	-2.92235	0.00347405	0.0812351	chr6	+	Fancd2	1	cmpl	cmpl	protein_coding	coding	Fancd2	MGI:2448480	FALSE
41201	ENSMUSG00000117011.1	318.761	-0.370586	0.126959	-2.91894	0.00351226	0.0820113	chr17	-	E130008D07Rik	1	none	none	lncRNA	nonCoding	E130008D07Rik	MGI:3584523	FALSE
11211	ENSMUSG00000038718.15	6309.54	0.210103	0.0720356	2.91665	0.00353816	0.0824981	chr2	-	Pbx3	1	cmpl	cmpl	protein_coding	coding	Pbx3	MGI:97496	FALSE
12898	ENSMUSG00000043881.9	1748.2	-0.190356	0.0653318	-2.91368	0.00357196	0.0831676	chr14	+	Kbtbd7	1	cmpl	cmpl	protein_coding	coding	Kbtbd7	MGI:2685141	FALSE
7777	ENSMUSG00000030357.10	6126.41	-0.14804	0.050826	-2.91268	0.00358342	0.0833157	chr6	-	Fkbp4	1	cmpl	cmpl	protein_coding	coding	Fkbp4	MGI:95543	FALSE
15207	ENSMUSG00000052981.6	3764.41	0.234656	0.0806117	2.91095	0.00360335	0.0836603	chr13	-	Ube2ql1	1	cmpl	cmpl	protein_coding	coding	Ube2ql1	MGI:1924230	FALSE
12088	ENSMUSG00000041064.13	361.68	-0.369503	0.126985	-2.90982	0.00361632	0.0838422	chr9	+	Pif1	1	cmpl	cmpl	protein_coding	coding	Pif1	MGI:2143057	FALSE
2813	ENSMUSG00000020908.14	131.949	1.08772	0.374126	2.90737	0.00364484	0.0843837	chr11	+	Myh3	1	cmpl	cmpl	protein_coding	coding	Myh3	MGI:1339709	FALSE
20457	ENSMUSG00000075266.5	272.188	-0.391513	0.134798	-2.90445	0.00367902	0.0850545	chr10	-	Cenpw	1	cmpl	cmpl	protein_coding	coding	Cenpw	MGI:1913561	FALSE
6153	ENSMUSG00000027520.15	8314.96	-0.252436	0.0869675	-2.90265	0.00370022	0.0854239	chr1	+	Zdbf2	1	cmpl	cmpl	protein_coding	coding	Zdbf2	MGI:1921134	FALSE
18980	ENSMUSG00000069267.2	332.091	-0.456928	0.157585	-2.89956	0.00373689	0.0861487	chr13	+	Hist1h3b	1	cmpl	cmpl	protein_coding	coding	Hist1h3b	MGI:2448319	FALSE
22872	ENSMUSG00000085057.7	25.8582	1.31989	0.455611	2.89697	0.0037679	0.0867413	chr2	+	Gm13415	1	none	none	lncRNA	nonCoding	Gm13415	MGI:3651241	FALSE
892	ENSMUSG00000005732.14	706.358	-0.292366	0.100962	-2.8958	0.00378199	0.0869433	chr16	-	Ranbp1	1	cmpl	cmpl	protein_coding	coding	Ranbp1	MGI:96269	FALSE
15917	ENSMUSG00000056394.17	1863.18	-0.237886	0.0821832	-2.89458	0.00379666	0.0871578	chr7	+	Lig1	1	cmpl	cmpl	protein_coding	coding	Lig1	MGI:101789	FALSE
8622	ENSMUSG00000031910.14	772.443	-0.268901	0.092925	-2.89374	0.00380682	0.0872686	chr8	+	Has3	1	cmpl	cmpl	protein_coding	coding	Has3	MGI:109599	FALSE
11409	ENSMUSG00000039202.12	5391.37	-0.145825	0.0504095	-2.8928	0.00381822	0.0874073	chr7	+	Abhd2	1	cmpl	cmpl	protein_coding	coding	Abhd2	MGI:1914344	FALSE
3037	ENSMUSG00000021318.15	4618.81	-0.25627	0.0886181	-2.89184	0.00382991	0.0875522	chr13	+	Gli3	1	cmpl	cmpl	protein_coding	coding	Gli3	MGI:95729	FALSE
5543	ENSMUSG00000026458.13	471.308	0.341549	0.118157	2.89064	0.00384455	0.0877642	chr1	-	Ppfia4	1	cmpl	cmpl	protein_coding	coding	Ppfia4	MGI:1915757	FALSE
4873	ENSMUSG00000025154.15	961.224	-0.280787	0.0971589	-2.88998	0.00385271	0.0878278	chr19	-	Arhgap19	1	cmpl	cmpl	protein_coding	coding	Arhgap19	MGI:1918335	FALSE
22714	ENSMUSG00000084844.3	26.7534	1.52503	0.527785	2.88949	0.00385862	0.08784	chr11	-	Hoxb3os	1	none	none	lncRNA	nonCoding	Hoxb3os	MGI:103211	FALSE
2324	ENSMUSG00000020122.16	605.018	0.467453	0.161805	2.88899	0.00386479	0.0878582	chr11	+	Egfr	1	cmpl	cmpl	protein_coding	coding	Egfr	MGI:95294	FALSE
12212	ENSMUSG00000041498.13	749.488	-0.317184	0.109907	-2.88593	0.00390257	0.0885175	chr1	+	Kif14	1	cmpl	cmpl	protein_coding	coding	Kif14	MGI:1098226	FALSE
24441	ENSMUSG00000087231.7	83.5349	0.740894	0.256759	2.88556	0.00390716	0.0885175	chr6	+	E230016M11Rik	1	none	none	lncRNA	nonCoding	E230016M11Rik	MGI:2443524	FALSE
1746	ENSMUSG00000016763.15	1817.13	0.227992	0.0790175	2.88533	0.00391004	0.0885175	chr15	-	Scube1	1	cmpl	cmpl	protein_coding	coding	Scube1	MGI:1890616	FALSE
12109	ENSMUSG00000041141.7	1816.9	-0.251237	0.0872463	-2.87963	0.00398139	0.0899535	chr7	+	Pnmal1	1	cmpl	cmpl	protein_coding	coding	Pnmal1	MGI:1918941	FALSE
1924	ENSMUSG00000018415.14	1632.99	-0.183604	0.0637648	-2.87939	0.00398448	0.0899535	chr11	+	Gid4	1	cmpl	cmpl	protein_coding	coding	Gid4	MGI:1914021	FALSE
1681	ENSMUSG00000015968.18	889.977	0.263568	0.0915915	2.87765	0.00400655	0.0903269	chr14	-	Cacna1d	1	cmpl	cmpl	protein_coding	coding	Cacna1d	MGI:88293	FALSE
15924	ENSMUSG00000056427.10	787.069	0.455794	0.158437	2.87681	0.00401714	0.0904411	chr11	+	Slit3	1	cmpl	cmpl	protein_coding	coding	Slit3	MGI:1315202	FALSE
1871	ENSMUSG00000017969.13	124.706	0.648093	0.225322	2.8763	0.00402371	0.0904643	chr2	-	Ptgis	1	cmpl	cmpl	protein_coding	coding	Ptgis	MGI:1097156	FALSE
34141	ENSMUSG00000103995.1	83.1587	0.654618	0.227695	2.87498	0.00404052	0.0907175	chr4	+	5730488B01Rik	1	none	none	TEC	problem	5730488B01Rik	MGI:1917852	FALSE
21888	ENSMUSG00000079056.12	311.239	-0.372058	0.129456	-2.87402	0.00405284	0.0908692	chr2	-	Kcnip3	1	cmpl	cmpl	protein_coding	coding	Kcnip3	MGI:1929258	FALSE
7578	ENSMUSG00000030031.14	453.049	-0.308637	0.107415	-2.87333	0.00406171	0.0909434	chr6	+	Kbtbd8	1	cmpl	cmpl	protein_coding	coding	Kbtbd8	MGI:2661430	FALSE
18918	ENSMUSG00000068854.7	563.68	-0.353869	0.123198	-2.87235	0.00407425	0.0910994	chr3	+	Hist2h2be	1	cmpl	cmpl	protein_coding	coding	Hist2h2be	MGI:2448415	FALSE
3308	ENSMUSG00000021806.4	2447.38	0.274797	0.0957809	2.86901	0.00411756	0.0918176	chr14	+	Nid2	1	cmpl	cmpl	protein_coding	coding	Nid2	MGI:1298229	FALSE
15197	ENSMUSG00000052926.16	512.295	-0.297803	0.103806	-2.86884	0.00411975	0.0918176	chr8	-	Rnaseh2a	1	cmpl	cmpl	protein_coding	coding	Rnaseh2a	MGI:1916974	FALSE
10343	ENSMUSG00000036545.8	304.108	0.637579	0.222264	2.86857	0.00412335	0.0918176	chr11	+	Adamts2	1	cmpl	cmpl	protein_coding	coding	Adamts2	MGI:1347356	FALSE
21902	ENSMUSG00000079104.4	706.033	-0.250492	0.0873486	-2.86773	0.00413429	0.0918176	chr12	+	Prps1l3	1	cmpl	cmpl	protein_coding	coding	Prps1l3	MGI:3779453	FALSE
7218	ENSMUSG00000029334.14	125.922	-0.60955	0.212556	-2.86772	0.00413446	0.0918176	chr5	-	Prkg2	1	cmpl	cmpl	protein_coding	coding	Prkg2	MGI:108173	FALSE
9743	ENSMUSG00000034701.9	1278.96	-0.238239	0.0830912	-2.8672	0.00414124	0.0918435	chr2	-	Neurod1	1	cmpl	cmpl	protein_coding	coding	Neurod1	MGI:1339708	FALSE
29389	ENSMUSG00000096210.2	7728.37	-0.153121	0.0534466	-2.86493	0.00417106	0.0922879	chr15	+	H1f0	1	cmpl	cmpl	protein_coding	coding	H1f0	MGI:95893	FALSE
9111	ENSMUSG00000032796.8	2209.66	0.214685	0.0749385	2.86481	0.00417257	0.0922879	chr17	+	Lama1	1	cmpl	cmpl	protein_coding	coding	Lama1	MGI:99892	FALSE
11269	ENSMUSG00000038860.15	740.369	0.305019	0.106488	2.86435	0.0041786	0.0922962	chr2	-	Garnl3	1	cmpl	cmpl	protein_coding	coding	Garnl3	MGI:2139309	FALSE
5103	ENSMUSG00000025577.7	1915.4	-0.223995	0.0783512	-2.85886	0.00425172	0.0937793	chr11	+	Cbx2	1	cmpl	cmpl	protein_coding	coding	Cbx2	MGI:88289	FALSE
3284	ENSMUSG00000021767.18	5013.06	-0.166355	0.0581976	-2.85845	0.00425722	0.0937793	chr14	+	Kat6b	1	cmpl	cmpl	protein_coding	coding	Kat6b	MGI:1858746	FALSE
3951	ENSMUSG00000022892.11	12595.3	0.163645	0.0573463	2.85362	0.00432245	0.0950881	chr16	-	App	1	cmpl	cmpl	protein_coding	coding	App	MGI:88059	FALSE
5668	ENSMUSG00000026669.14	533.293	-0.379616	0.133163	-2.85075	0.00436162	0.0958207	chr2	-	Mcm10	1	cmpl	cmpl	protein_coding	coding	Mcm10	MGI:1917274	FALSE
1481	ENSMUSG00000014329.14	615.94	0.524826	0.184195	2.84929	0.0043817	0.0961327	chr10	-	Bicc1	1	cmpl	cmpl	protein_coding	coding	Bicc1	MGI:1933388	FALSE
2558	ENSMUSG00000020515.13	1589.41	-0.203671	0.0715829	-2.84525	0.00443765	0.0972299	chr11	+	Cnot8	1	cmpl	cmpl	protein_coding	coding	Cnot8	MGI:1916375	FALSE
13615	ENSMUSG00000046562.5	1777.71	-0.226194	0.0795302	-2.84412	0.00445336	0.0974434	chr5	-	Unc119b	1	cmpl	cmpl	protein_coding	coding	Unc119b	MGI:2147162	FALSE
863	ENSMUSG00000005566.14	14203.8	-0.128226	0.0451071	-2.8427	0.00447335	0.0974538	chr7	+	Trim28	1	cmpl	cmpl	protein_coding	coding	Trim28	MGI:109274	FALSE
30813	ENSMUSG00000098318.7	174.684	-0.565215	0.198864	-2.84222	0.00448005	0.0974538	chr6	+	Lockd	1	none	none	lncRNA	nonCoding	Lockd	MGI:1915081	FALSE
245	ENSMUSG00000001416.13	6517.93	-0.134364	0.0472772	-2.84204	0.00448253	0.0974538	chr3	+	Cct3	1	cmpl	cmpl	protein_coding	coding	Cct3	MGI:104708	FALSE
1250	ENSMUSG00000009575.14	31004.4	-0.12236	0.0430628	-2.84144	0.004491	0.0974538	chr15	-	Cbx5	1	cmpl	cmpl	protein_coding	coding	Cbx5	MGI:109372	FALSE
15021	ENSMUSG00000052085.7	94.9247	0.718968	0.253059	2.84111	0.00449575	0.0974538	chr19	+	Dock8	1	cmpl	cmpl	protein_coding	coding	Dock8	MGI:1921396	FALSE
8738	ENSMUSG00000032087.10	1025.36	-0.257226	0.0905397	-2.84103	0.00449676	0.0974538	chr9	+	Dscaml1	1	cmpl	cmpl	protein_coding	coding	Dscaml1	MGI:2150309	FALSE
3184	ENSMUSG00000021597.16	1174.9	-0.215289	0.0757864	-2.84074	0.00450092	0.0974538	chr13	-	Slf1	1	cmpl	cmpl	protein_coding	coding	Slf1	MGI:2145448	FALSE
3801	ENSMUSG00000022641.15	2266.1	-0.187228	0.0659094	-2.84069	0.00450154	0.0974538	chr16	-	Bbx	1	cmpl	cmpl	protein_coding	coding	Bbx	MGI:1917758	FALSE
11153	ENSMUSG00000038587.9	5199.35	0.322921	0.113716	2.83972	0.00451538	0.0974981	chr10	+	Akap12	1	cmpl	cmpl	protein_coding	coding	Akap12	MGI:1932576	FALSE
1813	ENSMUSG00000017548.15	3373.16	-0.229	0.0806423	-2.83971	0.00451551	0.0974981	chr11	+	Suz12	1	cmpl	cmpl	protein_coding	coding	Suz12	MGI:1261758	FALSE
1075	ENSMUSG00000007029.16	3540.34	-0.16549	0.0582974	-2.83873	0.00452937	0.0976683	chr17	+	Vars	1	cmpl	cmpl	protein_coding	coding	Vars	MGI:90675	FALSE
8237	ENSMUSG00000031274.16	915.751	0.233501	0.082377	2.83454	0.00458914	0.0988267	chrX	+	Col4a5	1	cmpl	cmpl	protein_coding	coding	Col4a5	MGI:88456	FALSE
4563	ENSMUSG00000024590.8	9054.72	-0.171286	0.0604576	-2.83316	0.0046091	0.0991259	chr18	+	Lmnb1	1	cmpl	cmpl	protein_coding	coding	Lmnb1	MGI:96795	FALSE
15607	ENSMUSG00000054889.10	91.8983	0.783605	0.27677	2.83125	0.00463669	0.0995882	chr13	+	Dsp	1	cmpl	cmpl	protein_coding	coding	Dsp	MGI:109611	FALSE
15089	ENSMUSG00000052397.8	2094.08	-0.336603	0.119091	-2.82645	0.00470676	0.100961	chr17	-	Ezr	1	cmpl	cmpl	protein_coding	coding	Ezr	MGI:98931	FALSE
11547	ENSMUSG00000039607.15	2951.9	0.34011	0.120423	2.82429	0.00473862	0.101511	chr9	-	Rbms3	1	cmpl	cmpl	protein_coding	coding	Rbms3	MGI:2444477	FALSE
5496	ENSMUSG00000026383.14	1753.9	-0.199592	0.0706893	-2.82351	0.00475015	0.101625	chr1	-	Epb41l5	1	cmpl	cmpl	protein_coding	coding	Epb41l5	MGI:103006	FALSE
16725	ENSMUSG00000060548.13	2103.86	-0.255291	0.0904601	-2.82214	0.00477049	0.101926	chr14	-	Tnfrsf19	1	cmpl	cmpl	protein_coding	coding	Tnfrsf19	MGI:1352474	FALSE
12008	ENSMUSG00000040797.16	1763.82	0.305151	0.108221	2.8197	0.00480692	0.102548	chr6	-	Iqsec3	1	cmpl	cmpl	protein_coding	coding	Iqsec3	MGI:2677208	FALSE
1895	ENSMUSG00000018217.12	416.201	0.414883	0.147156	2.81935	0.00481215	0.102548	chr11	+	Pmp22	1	cmpl	cmpl	protein_coding	coding	Pmp22	MGI:97631	FALSE
15068	ENSMUSG00000052316.9	36.7239	1.04898	0.37269	2.81461	0.00488362	0.103936	chr16	-	Lrrc15	1	cmpl	cmpl	protein_coding	coding	Lrrc15	MGI:1921738	FALSE
17289	ENSMUSG00000063450.14	9893.93	-0.213126	0.0757667	-2.81293	0.00490928	0.104346	chr12	+	Syne2	1	cmpl	cmpl	protein_coding	coding	Syne2	MGI:2449316	FALSE
1020	ENSMUSG00000006527.16	1804.45	-0.191621	0.0681466	-2.81189	0.00492513	0.104547	chr14	+	Sfmbt1	1	cmpl	cmpl	protein_coding	coding	Sfmbt1	MGI:1859609	FALSE
9292	ENSMUSG00000033364.13	3055.45	-0.163633	0.0582028	-2.81143	0.00493218	0.104561	chr1	-	Usp37	1	cmpl	cmpl	protein_coding	coding	Usp37	MGI:2442483	FALSE
8634	ENSMUSG00000031930.11	2129.95	0.254552	0.0905805	2.81023	0.00495067	0.104817	chr8	+	Wwp2	1	cmpl	cmpl	protein_coding	coding	Wwp2	MGI:1914144	FALSE
8567	ENSMUSG00000031825.16	114.168	0.682878	0.243349	2.80617	0.00501341	0.106008	chr8	+	Crispld2	1	cmpl	cmpl	protein_coding	coding	Crispld2	MGI:1926142	FALSE
15739	ENSMUSG00000055538.7	1176.38	0.298378	0.106398	2.80435	0.00504188	0.106448	chr14	-	Zcchc24	1	cmpl	cmpl	protein_coding	coding	Zcchc24	MGI:1919168	FALSE
2156	ENSMUSG00000019817.18	6769.6	-0.14525	0.051801	-2.804	0.00504725	0.106448	chr10	+	Plagl1	1	cmpl	cmpl	protein_coding	coding	Plagl1	MGI:1100874	FALSE
16590	ENSMUSG00000059878.12	3606.84	-0.162077	0.0578149	-2.80338	0.00505705	0.106517	chr6	-	Zfp422	1	cmpl	cmpl	protein_coding	coding	Zfp422	MGI:1914505	FALSE
3647	ENSMUSG00000022391.16	4328.84	-0.150605	0.0537404	-2.80246	0.00507147	0.106669	chr15	-	Rangap1	1	cmpl	cmpl	protein_coding	coding	Rangap1	MGI:103071	FALSE
6065	ENSMUSG00000027379.13	1278.6	-0.294503	0.105101	-2.80209	0.00507732	0.106669	chr2	-	Bub1	1	cmpl	cmpl	protein_coding	coding	Bub1	MGI:1100510	FALSE
13904	ENSMUSG00000047632.10	1094.25	0.350796	0.125237	2.80106	0.00509352	0.106872	chr19	-	Fgfbp3	1	cmpl	cmpl	protein_coding	coding	Fgfbp3	MGI:1919764	FALSE
10489	ENSMUSG00000036943.9	2513.32	-0.163441	0.0583662	-2.80026	0.00510608	0.106998	chr9	-	Rab8b	1	cmpl	cmpl	protein_coding	coding	Rab8b	MGI:2442982	FALSE
10159	ENSMUSG00000035934.16	1573.06	0.19873	0.070988	2.79948	0.00511842	0.10712	chr9	-	Pknox2	1	cmpl	cmpl	protein_coding	coding	Pknox2	MGI:2445415	FALSE
4615	ENSMUSG00000024691.13	703.496	-0.248237	0.088716	-2.79811	0.00514023	0.107439	chr19	+	Fam111a	1	cmpl	cmpl	protein_coding	coding	Fam111a	MGI:1915508	FALSE
20492	ENSMUSG00000075389.3	454.919	0.289678	0.103563	2.79712	0.00515606	0.107632	chr11	-	2810410L24Rik	1	none	none	lncRNA	nonCoding	2810410L24Rik	MGI:1923627	FALSE
19582	ENSMUSG00000072591.10	177.324	0.479472	0.171445	2.79665	0.00516356	0.107651	chr5	-	5930412G12Rik	1	none	none	lncRNA	nonCoding	5930412G12Rik	MGI:2442398	FALSE
3407	ENSMUSG00000021991.9	1186.28	0.287251	0.102813	2.79392	0.0052074	0.108423	chr14	-	Cacna2d3	1	cmpl	cmpl	protein_coding	coding	Cacna2d3	MGI:1338890	FALSE
10688	ENSMUSG00000037461.10	3214.89	-0.149627	0.0535621	-2.79351	0.00521387	0.108423	chr1	+	Ints7	1	cmpl	cmpl	protein_coding	coding	Ints7	MGI:1924315	FALSE
10577	ENSMUSG00000037169.15	1977.71	-0.249621	0.0893859	-2.79262	0.00522836	0.108576	chr12	-	Mycn	1	cmpl	cmpl	protein_coding	coding	Mycn	MGI:97357	FALSE
1771	ENSMUSG00000017146.12	966.933	-0.253479	0.0907823	-2.79217	0.00523562	0.108576	chr11	-	Brca1	1	cmpl	cmpl	protein_coding	coding	Brca1	MGI:104537	FALSE
18668	ENSMUSG00000067276.5	399.909	0.537068	0.192372	2.79183	0.00524115	0.108576	chrX	-	Capn6	1	cmpl	cmpl	protein_coding	coding	Capn6	MGI:1100850	FALSE
8704	ENSMUSG00000032034.6	55.7741	-0.925131	0.331447	-2.79118	0.00525157	0.108654	chr9	-	Kcnj5	1	cmpl	cmpl	protein_coding	coding	Kcnj5	MGI:104755	FALSE
39126	ENSMUSG00000112596.1	185.822	0.445708	0.159836	2.78854	0.00529464	0.109401	chr10	-	Gm48804	1	none	none	TEC	problem	Gm48804	MGI:6098514	FALSE
513	ENSMUSG00000002985.16	1016.27	0.301423	0.108109	2.78815	0.00530104	0.109401	chr7	-	Apoe	1	cmpl	cmpl	protein_coding	coding	Apoe	MGI:88057	FALSE
19325	ENSMUSG00000070867.4	238.247	0.455052	0.163334	2.78601	0.00533604	0.109984	chr4	+	Trabd2b	1	cmpl	cmpl	protein_coding	coding	Trabd2b	MGI:3650152	FALSE
5808	ENSMUSG00000026893.4	135.319	-0.563223	0.202262	-2.78462	0.00535898	0.110318	chr2	+	Gca	1	cmpl	cmpl	protein_coding	coding	Gca	MGI:1918521	FALSE
9833	ENSMUSG00000034930.16	195.656	0.473425	0.17025	2.78076	0.00542322	0.1115	chr6	+	Rtkn	1	cmpl	cmpl	protein_coding	coding	Rtkn	MGI:107371	FALSE
2134	ENSMUSG00000019779.15	64.2411	0.82999	0.298593	2.77967	0.00544145	0.111641	chr10	+	Frk	1	cmpl	cmpl	protein_coding	coding	Frk	MGI:103265	FALSE
16818	ENSMUSG00000061046.9	570.557	0.271949	0.0978514	2.7792	0.0054493	0.111641	chr17	-	Haghl	1	cmpl	cmpl	protein_coding	coding	Haghl	MGI:1919877	FALSE
7792	ENSMUSG00000030393.8	3006.99	-0.179339	0.0645381	-2.7788	0.00545593	0.111641	chr7	-	Zik1	1	cmpl	cmpl	protein_coding	coding	Zik1	MGI:108070	FALSE
23396	ENSMUSG00000085782.2	94.753	0.607182	0.218511	2.77872	0.00545739	0.111641	chr6	-	Gm15624	1	none	none	lncRNA	nonCoding	Gm15624	MGI:3783068	FALSE
2878	ENSMUSG00000021037.7	1664.51	-0.180232	0.0648745	-2.77816	0.00546675	0.111693	chr12	+	Ahsa1	1	cmpl	cmpl	protein_coding	coding	Ahsa1	MGI:2387603	FALSE
1549	ENSMUSG00000015053.14	912.899	0.327827	0.118179	2.77398	0.00553751	0.112997	chr6	+	Gata2	1	cmpl	cmpl	protein_coding	coding	Gata2	MGI:95662	FALSE
10719	ENSMUSG00000037544.14	833.581	-0.260371	0.0939532	-2.77128	0.00558364	0.113796	chr14	-	Dlgap5	1	cmpl	cmpl	protein_coding	coding	Dlgap5	MGI:2183453	FALSE
9573	ENSMUSG00000034227.7	737.095	-0.358063	0.129245	-2.77042	0.00559841	0.113955	chr11	-	Foxj1	1	cmpl	cmpl	protein_coding	coding	Foxj1	MGI:1347474	FALSE
2249	ENSMUSG00000019997.11	156.62	0.542602	0.195899	2.7698	0.00560909	0.114031	chr10	+	Ccn2	1	cmpl	cmpl	protein_coding	coding	Ccn2	MGI:95537	FALSE
5503	ENSMUSG00000026393.10	884.839	-0.228154	0.0823844	-2.76939	0.00561614	0.114032	chr1	-	Nek7	1	cmpl	cmpl	protein_coding	coding	Nek7	MGI:1890645	FALSE
3705	ENSMUSG00000022485.3	299.348	2.40193	0.867484	2.76884	0.00562563	0.114083	chr15	+	Hoxc5	1	cmpl	cmpl	protein_coding	coding	Hoxc5	MGI:96196	FALSE
1907	ENSMUSG00000018340.13	1315.62	0.407361	0.147162	2.76812	0.00563808	0.114189	chr11	-	Anxa6	1	cmpl	cmpl	protein_coding	coding	Anxa6	MGI:88255	FALSE
1069	ENSMUSG00000006932.17	23457.9	-0.143932	0.0520132	-2.76723	0.00565354	0.114189	chr9	+	Ctnnb1	1	cmpl	cmpl	protein_coding	coding	Ctnnb1	MGI:88276	FALSE
6933	ENSMUSG00000028871.7	192.164	-0.630638	0.2279	-2.76717	0.00565451	0.114189	chr4	+	Rspo1	1	cmpl	cmpl	protein_coding	coding	Rspo1	MGI:2183426	FALSE
32078	ENSMUSG00000100241.1	158.817	0.798946	0.288749	2.76692	0.0056588	0.114189	chr14	-	Slc18a3	1	cmpl	cmpl	protein_coding	coding	Slc18a3	MGI:1101061	FALSE
1845	ENSMUSG00000017754.13	767.952	0.333693	0.120769	2.76308	0.00572596	0.115402	chr2	-	Pltp	1	cmpl	cmpl	protein_coding	coding	Pltp	MGI:103151	FALSE
8839	ENSMUSG00000032291.8	1175.05	0.91011	0.329438	2.76262	0.00573397	0.115421	chr9	+	Crabp1	1	cmpl	cmpl	protein_coding	coding	Crabp1	MGI:88490	FALSE
10807	ENSMUSG00000037795.14	5386.92	-0.152944	0.0553972	-2.76087	0.0057648	0.115793	chr5	+	N4bp2	1	cmpl	cmpl	protein_coding	coding	N4bp2	MGI:2684414	FALSE
6331	ENSMUSG00000027864.9	2987.76	-0.248015	0.0898356	-2.76076	0.00576664	0.115793	chr3	-	Ptgfrn	1	cmpl	cmpl	protein_coding	coding	Ptgfrn	MGI:1277114	FALSE
15618	ENSMUSG00000054932.6	155.4	-2.6982	0.97756	-2.76014	0.00577761	0.115871	chr5	+	Afp	1	cmpl	cmpl	protein_coding	coding	Afp	MGI:87951	FALSE
12241	ENSMUSG00000041598.7	2986.68	-0.154873	0.0561464	-2.75838	0.00580887	0.116355	chr11	-	Cdc42ep4	1	cmpl	cmpl	protein_coding	coding	Cdc42ep4	MGI:1929760	FALSE
16627	ENSMUSG00000060044.8	335.546	0.46647	0.169208	2.75678	0.00583731	0.116782	chr10	+	Tmem26	1	cmpl	cmpl	protein_coding	coding	Tmem26	MGI:2143537	FALSE
13623	ENSMUSG00000046591.10	1006.08	-0.249162	0.0904888	-2.75351	0.00589605	0.117813	chr7	+	Ticrr	1	cmpl	cmpl	protein_coding	coding	Ticrr	MGI:1924261	FALSE
247	ENSMUSG00000001419.17	1866.71	-0.171876	0.0625308	-2.74866	0.00598393	0.119412	chr3	+	Mef2d	1	cmpl	cmpl	protein_coding	coding	Mef2d	MGI:99533	FALSE
11799	ENSMUSG00000040282.13	689.991	-0.260008	0.0946135	-2.74811	0.00599402	0.119412	chr2	+	BC052040	1	cmpl	cmpl	protein_coding	coding	BC052040	MGI:3026886	FALSE
677	ENSMUSG00000004151.17	766.182	-0.259473	0.0944273	-2.74786	0.00599855	0.119412	chr12	+	Etv1	1	cmpl	cmpl	protein_coding	coding	Etv1	MGI:99254	FALSE
9769	ENSMUSG00000034773.16	196.343	-0.467333	0.170094	-2.74749	0.00600529	0.119412	chr11	+	BC030867	1	cmpl	cmpl	protein_coding	coding	BC030867	MGI:2387601	FALSE
21944	ENSMUSG00000079259.2	170.029	0.471975	0.171906	2.74554	0.00604112	0.119978	chr9	-	Trim71	1	cmpl	cmpl	protein_coding	coding	Trim71	MGI:2685973	FALSE
31087	ENSMUSG00000098659.7	352.306	-0.392667	0.143128	-2.74347	0.00607944	0.120593	chr3	+	1110015O18Rik	1	none	none	lncRNA	nonCoding	1110015O18Rik	MGI:1915766	FALSE
12708	ENSMUSG00000043013.10	515.63	0.353977	0.129096	2.74196	0.00610741	0.121001	chr9	+	Onecut1	1	cmpl	cmpl	protein_coding	coding	Onecut1	MGI:1196423	FALSE
1773	ENSMUSG00000017167.6	195.758	0.427389	0.155903	2.74137	0.00611837	0.121071	chr11	+	Cntnap1	1	cmpl	cmpl	protein_coding	coding	Cntnap1	MGI:1858201	FALSE
8989	ENSMUSG00000032518.6	5502.67	-0.15061	0.0549771	-2.73951	0.00615302	0.12161	chr9	+	Rpsa	1	cmpl	cmpl	protein_coding	coding	Rpsa	MGI:105381	FALSE
12809	ENSMUSG00000043441.5	64.8581	-0.757955	0.277077	-2.73554	0.00622771	0.122937	chr3	-	Gpr149	1	cmpl	cmpl	protein_coding	coding	Gpr149	MGI:2443628	FALSE
40314	ENSMUSG00000114936.1	61.3417	0.745822	0.273124	2.7307	0.00631991	0.124607	chr13	+	Gm47061	1	none	none	lncRNA	nonCoding	Gm47061	MGI:6095771	FALSE
41370	ENSMUSG00000117422.1	53.7945	1.33042	0.487333	2.73001	0.0063333	0.12472	chr17	+	CJ186046Rik	1	none	none	lncRNA	nonCoding	CJ186046Rik	MGI:5319478	FALSE
12224	ENSMUSG00000041544.11	1197.98	0.238163	0.0872694	2.72905	0.00635173	0.124767	chr4	-	Disp3	1	cmpl	cmpl	protein_coding	coding	Disp3	MGI:2444403	FALSE
16367	ENSMUSG00000058729.13	623.438	-0.289451	0.10608	-2.72861	0.00636019	0.124767	chr1	+	Lin9	1	cmpl	cmpl	protein_coding	coding	Lin9	MGI:1919818	FALSE
23229	ENSMUSG00000085555.9	285.571	-0.400827	0.146899	-2.7286	0.00636047	0.124767	chr14	-	2610035F20Rik	1	none	none	lncRNA	nonCoding	2610035F20Rik	MGI:1916498	FALSE
3992	ENSMUSG00000022978.11	377.75	-0.322488	0.11821	-2.7281	0.00636996	0.124767	chr16	-	Mis18a	1	cmpl	cmpl	protein_coding	coding	Mis18a	MGI:1913828	FALSE
3733	ENSMUSG00000022528.8	737.275	-0.285848	0.104787	-2.7279	0.00637382	0.124767	chr16	+	Hes1	1	cmpl	cmpl	protein_coding	coding	Hes1	MGI:104853	FALSE
16918	ENSMUSG00000061607.15	2948.94	-0.204077	0.0748258	-2.72737	0.00638418	0.12482	chr17	+	Mdc1	1	cmpl	cmpl	protein_coding	coding	Mdc1	MGI:3525201	FALSE
5473	ENSMUSG00000026335.16	2796.32	-0.169266	0.0621346	-2.72418	0.00644621	0.125882	chr1	-	Pam	1	cmpl	cmpl	protein_coding	coding	Pam	MGI:97475	FALSE
18768	ENSMUSG00000067928.6	1135.04	-0.224755	0.0825316	-2.72326	0.0064642	0.126042	chr17	+	Zfp760	1	cmpl	cmpl	protein_coding	coding	Zfp760	MGI:2679257	FALSE
15411	ENSMUSG00000053965.10	1186.45	-0.239024	0.0877805	-2.72297	0.0064698	0.126042	chr3	+	Pde5a	1	cmpl	cmpl	protein_coding	coding	Pde5a	MGI:2651499	FALSE
5421	ENSMUSG00000026238.14	12070.5	-0.116302	0.0427207	-2.72237	0.00648158	0.126121	chr1	+	Ptma	1	cmpl	cmpl	protein_coding	coding	Ptma	MGI:97803	FALSE
2271	ENSMUSG00000020037.15	1649.71	0.277037	0.10182	2.72085	0.00651137	0.126487	chr10	+	Rfx4	1	cmpl	cmpl	protein_coding	coding	Rfx4	MGI:1918387	FALSE
30396	ENSMUSG00000097589.9	1021.42	-0.291722	0.107226	-2.72062	0.00651587	0.126487	chr14	-	Dleu2	1	none	none	lncRNA	nonCoding	Dleu2	MGI:1934030	FALSE
5380	ENSMUSG00000026174.9	2204.31	-0.181579	0.0667965	-2.71839	0.00656008	0.127194	chr1	+	Cnot9	1	cmpl	cmpl	protein_coding	coding	Cnot9	MGI:1928902	FALSE
6519	ENSMUSG00000028176.12	1243.29	-0.221739	0.0816055	-2.7172	0.00658362	0.127499	chr3	-	Lrrc7	1	cmpl	cmpl	protein_coding	coding	Lrrc7	MGI:2676665	FALSE
6270	ENSMUSG00000027748.11	183.726	-0.464149	0.170849	-2.71671	0.00659335	0.127536	chr3	+	Trpc4	1	cmpl	cmpl	protein_coding	coding	Trpc4	MGI:109525	FALSE
11865	ENSMUSG00000040459.11	4530.4	0.133644	0.0492111	2.71574	0.00661281	0.127762	chr8	-	Arglu1	1	cmpl	cmpl	protein_coding	coding	Arglu1	MGI:2442985	FALSE
5663	ENSMUSG00000026662.13	4273.61	-0.146249	0.0538689	-2.7149	0.00662951	0.127849	chr2	+	Sephs1	1	cmpl	cmpl	protein_coding	coding	Sephs1	MGI:1923580	FALSE
19723	ENSMUSG00000073139.9	822.351	-0.229656	0.0845964	-2.71473	0.00663298	0.127849	chrX	-	Tmem185a	1	cmpl	cmpl	protein_coding	coding	Tmem185a	MGI:2448555	FALSE
5565	ENSMUSG00000026496.11	6130.57	-0.148371	0.0546652	-2.71417	0.00664415	0.127914	chr1	+	Parp1	1	cmpl	cmpl	protein_coding	coding	Parp1	MGI:1340806	FALSE
6334	ENSMUSG00000027868.11	153.652	0.908357	0.33498	2.71167	0.00669445	0.12873	chr3	+	Tbx15	1	cmpl	cmpl	protein_coding	coding	Tbx15	MGI:1277234	FALSE
2158	ENSMUSG00000019820.11	3054.48	0.220979	0.0815226	2.71065	0.00671513	0.128905	chr10	-	Utrn	1	cmpl	cmpl	protein_coding	coding	Utrn	MGI:104631	FALSE
2770	ENSMUSG00000020848.7	353.674	-0.362174	0.133621	-2.71044	0.00671932	0.128905	chr11	-	Doc2b	1	cmpl	cmpl	protein_coding	coding	Doc2b	MGI:1100497	FALSE
3845	ENSMUSG00000022722.18	508.147	-0.277773	0.102525	-2.70932	0.0067422	0.129193	chr16	-	Arl6	1	cmpl	cmpl	protein_coding	coding	Arl6	MGI:1927136	FALSE
13810	ENSMUSG00000047246.7	1141.37	-0.295704	0.10917	-2.70866	0.00675561	0.129298	chr13	-	Hist1h2be	1	cmpl	cmpl	protein_coding	coding	Hist1h2be	MGI:2448380	FALSE
15650	ENSMUSG00000055053.18	1400.14	0.23935	0.0884051	2.70743	0.00678071	0.129627	chr10	-	Nfic	1	cmpl	cmpl	protein_coding	coding	Nfic	MGI:109591	FALSE
18834	ENSMUSG00000068250.13	1624.66	0.173237	0.0640431	2.705	0.0068304	0.130314	chr6	-	Amn1	1	cmpl	cmpl	protein_coding	coding	Amn1	MGI:2442933	FALSE
2954	ENSMUSG00000021186.9	134.78	0.985336	0.364279	2.7049	0.00683259	0.130314	chr12	-	Fbln5	1	cmpl	cmpl	protein_coding	coding	Fbln5	MGI:1346091	FALSE
2064	ENSMUSG00000019214.14	381.778	-0.353746	0.130848	-2.70348	0.00686171	0.130691	chr17	-	Chtf18	1	cmpl	cmpl	protein_coding	coding	Chtf18	MGI:2384887	FALSE
6845	ENSMUSG00000028718.16	723.763	-0.317247	0.117362	-2.70316	0.00686836	0.130691	chr4	+	Stil	1	cmpl	cmpl	protein_coding	coding	Stil	MGI:107477	FALSE
9084	ENSMUSG00000032724.5	882.221	0.274954	0.101791	2.70116	0.00690986	0.131327	chr2	+	Abtb2	1	cmpl	cmpl	protein_coding	coding	Abtb2	MGI:2139365	FALSE
12185	ENSMUSG00000041406.14	507.149	-0.325605	0.12059	-2.70009	0.00693204	0.131596	chr1	-	BC055324	1	cmpl	cmpl	protein_coding	coding	BC055324	MGI:3590554	FALSE
14385	ENSMUSG00000049538.14	134.496	0.594728	0.220372	2.69874	0.0069602	0.131977	chr13	-	Adamts16	1	cmpl	cmpl	protein_coding	coding	Adamts16	MGI:2429637	FALSE
10394	ENSMUSG00000036698.11	8066.19	-0.126027	0.0467409	-2.69628	0.00701187	0.132569	chr15	-	Ago2	1	cmpl	cmpl	protein_coding	coding	Ago2	MGI:2446632	FALSE
5789	ENSMUSG00000026864.13	9721.86	-0.121341	0.0450056	-2.69614	0.00701487	0.132569	chr2	+	Hspa5	1	cmpl	cmpl	protein_coding	coding	Hspa5	MGI:95835	FALSE
12994	ENSMUSG00000044201.10	425.646	-0.331451	0.122938	-2.6961	0.00701573	0.132569	chr18	-	Cdc25c	1	cmpl	cmpl	protein_coding	coding	Cdc25c	MGI:88350	FALSE
14185	ENSMUSG00000048696.11	4110.6	-0.143252	0.0531469	-2.6954	0.00703049	0.132694	chr10	-	Mex3d	1	cmpl	cmpl	protein_coding	coding	Mex3d	MGI:2681847	FALSE
17240	ENSMUSG00000063229.15	3426.95	-0.210937	0.0784358	-2.6893	0.00716023	0.134987	chr7	+	Ldha	1	cmpl	cmpl	protein_coding	coding	Ldha	MGI:96759	FALSE
15517	ENSMUSG00000054452.10	6196.89	-0.123286	0.0458797	-2.68716	0.00720625	0.135698	chr10	+	Aes	1	cmpl	cmpl	protein_coding	coding	Aes	MGI:95806	FALSE
4014	ENSMUSG00000023017.10	4138.45	0.2552	0.0950058	2.68615	0.00722804	0.135952	chr15	+	Asic1	1	cmpl	cmpl	protein_coding	coding	Asic1	MGI:1194915	FALSE
3060	ENSMUSG00000021364.16	2073.1	-0.173511	0.0646201	-2.6851	0.00725087	0.136118	chr13	-	Elovl2	1	cmpl	cmpl	protein_coding	coding	Elovl2	MGI:1858960	FALSE
7774	ENSMUSG00000030351.5	563.963	0.254617	0.0948303	2.68498	0.0072535	0.136118	chr6	+	Tspan11	1	cmpl	cmpl	protein_coding	coding	Tspan11	MGI:1915748	FALSE
13698	ENSMUSG00000046841.5	3442.25	0.148308	0.05526	2.68382	0.00727858	0.136432	chr10	-	Ckap4	1	cmpl	cmpl	protein_coding	coding	Ckap4	MGI:2444926	FALSE
330	ENSMUSG00000001864.13	955.922	-0.248207	0.0925206	-2.68272	0.00730253	0.136583	chr2	+	Aif1l	1	cmpl	cmpl	protein_coding	coding	Aif1l	MGI:1919598	FALSE
11936	ENSMUSG00000040624.17	1535.51	0.195765	0.0729735	2.68269	0.00730336	0.136583	chr10	+	Plekhg1	1	cmpl	cmpl	protein_coding	coding	Plekhg1	MGI:2676551	FALSE
13237	ENSMUSG00000045087.8	44.2882	0.869782	0.324511	2.68028	0.00735606	0.137411	chr9	-	S1pr5	1	cmpl	cmpl	protein_coding	coding	S1pr5	MGI:2150641	FALSE
12836	ENSMUSG00000043556.10	938.866	0.209985	0.0783748	2.67924	0.00737898	0.137682	chr15	-	Fbxl7	1	cmpl	cmpl	protein_coding	coding	Fbxl7	MGI:3052506	FALSE
11412	ENSMUSG00000039208.15	108.847	0.577512	0.215659	2.6779	0.00740862	0.138077	chr11	+	Metrnl	1	cmpl	cmpl	protein_coding	coding	Metrnl	MGI:2384806	FALSE
17189	ENSMUSG00000062961.7	1791.28	-0.213026	0.0795655	-2.67737	0.00742037	0.138139	chr12	-	Ccdc177	1	cmpl	cmpl	protein_coding	coding	Ccdc177	MGI:2686414	FALSE
7444	ENSMUSG00000029686.15	4062.33	-0.149862	0.0560172	-2.67529	0.00746654	0.13859	chr6	+	Cul1	1	cmpl	cmpl	protein_coding	coding	Cul1	MGI:1349658	FALSE
11240	ENSMUSG00000038777.19	4341.13	0.170765	0.0638373	2.67501	0.00747278	0.13859	chr3	+	Sema6c	1	cmpl	cmpl	protein_coding	coding	Sema6c	MGI:1338032	FALSE
8208	ENSMUSG00000031216.13	387.632	0.444907	0.166337	2.67474	0.00747865	0.13859	chrX	+	Stard8	1	cmpl	cmpl	protein_coding	coding	Stard8	MGI:2448556	FALSE
2946	ENSMUSG00000021175.15	183.787	-0.491052	0.183597	-2.67461	0.00748154	0.13859	chr12	+	Cdca7l	1	cmpl	cmpl	protein_coding	coding	Cdca7l	MGI:2384982	FALSE
12386	ENSMUSG00000042035.11	6227.94	0.139701	0.0522371	2.67437	0.00748701	0.13859	chr3	+	Igsf3	1	cmpl	cmpl	protein_coding	coding	Igsf3	MGI:1926158	FALSE
642	ENSMUSG00000003868.14	2121.81	-0.171298	0.0640901	-2.67277	0.00752281	0.139089	chr7	-	Ruvbl2	1	cmpl	cmpl	protein_coding	coding	Ruvbl2	MGI:1342299	FALSE
11880	ENSMUSG00000040488.17	978.106	-0.277672	0.103914	-2.67214	0.00753688	0.139089	chr7	-	Ltbp4	1	cmpl	cmpl	protein_coding	coding	Ltbp4	MGI:1321395	FALSE
17427	ENSMUSG00000064127.13	4731.29	-0.147891	0.055348	-2.67203	0.0075395	0.139089	chrX	-	Med14	1	cmpl	cmpl	protein_coding	coding	Med14	MGI:1349442	FALSE
8825	ENSMUSG00000032265.14	503.477	0.396166	0.148445	2.66877	0.00761291	0.140285	chr9	-	Tent5a	1	cmpl	cmpl	protein_coding	coding	Tent5a	MGI:2670964	FALSE
5526	ENSMUSG00000026429.9	217.543	-0.461962	0.173269	-2.66615	0.00767253	0.141118	chr1	+	Ube2t	1	cmpl	cmpl	protein_coding	coding	Ube2t	MGI:1914446	FALSE
12624	ENSMUSG00000042700.16	2527.55	-0.160661	0.0602624	-2.66603	0.00767537	0.141118	chr12	+	Sipa1l1	1	cmpl	cmpl	protein_coding	coding	Sipa1l1	MGI:2443679	FALSE
34	ENSMUSG00000000197.8	1039.63	-0.251373	0.0943943	-2.66301	0.0077446	0.142231	chr14	-	Nalcn	1	cmpl	cmpl	protein_coding	coding	Nalcn	MGI:2444306	FALSE
5261	ENSMUSG00000025958.14	6352.87	-0.176981	0.0665258	-2.66033	0.00780634	0.143204	chr1	+	Creb1	1	cmpl	cmpl	protein_coding	coding	Creb1	MGI:88494	FALSE
4785	ENSMUSG00000024985.19	11326.4	-0.584759	0.219901	-2.65919	0.00783282	0.143529	chr19	+	Tcf7l2	1	cmpl	cmpl	protein_coding	coding	Tcf7l2	MGI:1202879	FALSE
2404	ENSMUSG00000020257.13	8862.96	-0.133861	0.0503755	-2.65726	0.0078778	0.144191	chr9	+	Wdr82	1	cmpl	cmpl	protein_coding	coding	Wdr82	MGI:1924555	FALSE
6533	ENSMUSG00000028197.4	41.2654	1.03412	0.38951	2.65493	0.0079326	0.145032	chr3	+	Col24a1	1	cmpl	cmpl	protein_coding	coding	Col24a1	MGI:1918605	FALSE
3607	ENSMUSG00000022332.8	2427.12	-0.153483	0.0578456	-2.65332	0.00797033	0.145559	chr15	+	Khdrbs3	1	cmpl	cmpl	protein_coding	coding	Khdrbs3	MGI:1313312	FALSE
10839	ENSMUSG00000037892.13	3194.03	0.158877	0.0599115	2.65186	0.00800488	0.146027	chr3	-	Pcdh18	1	cmpl	cmpl	protein_coding	coding	Pcdh18	MGI:1920423	FALSE
20285	ENSMUSG00000074934.3	151.858	0.492524	0.185858	2.65001	0.00804903	0.146668	chr2	-	Grem1	1	cmpl	cmpl	protein_coding	coding	Grem1	MGI:1344337	FALSE
10879	ENSMUSG00000037991.9	163.552	-0.490483	0.18518	-2.64868	0.0080807	0.147081	chr16	+	Rmi2	1	cmpl	cmpl	protein_coding	coding	Rmi2	MGI:2685383	FALSE
3277	ENSMUSG00000021756.12	3798.47	0.197446	0.0745659	2.64794	0.00809843	0.147207	chr13	+	Il6st	1	cmpl	cmpl	protein_coding	coding	Il6st	MGI:96560	FALSE
29371	ENSMUSG00000096188.1	2208.47	-0.162912	0.0615309	-2.64764	0.00810559	0.147207	chr8	-	Cmtm4	1	cmpl	cmpl	protein_coding	coding	Cmtm4	MGI:2142888	FALSE
15945	ENSMUSG00000056531.11	258.87	-0.404173	0.152679	-2.6472	0.00811613	0.147234	chr5	+	Ccdc18	1	cmpl	cmpl	protein_coding	coding	Ccdc18	MGI:1922974	FALSE
11199	ENSMUSG00000038692.8	322.548	2.05486	0.777145	2.64411	0.00819066	0.148422	chr11	+	Hoxb4	1	cmpl	cmpl	protein_coding	coding	Hoxb4	MGI:96185	FALSE
8222	ENSMUSG00000031242.7	1338.64	-0.197364	0.0746585	-2.64355	0.00820408	0.148484	chrX	-	2610002M06Rik	1	cmpl	cmpl	protein_coding	coding	2610002M06Rik	MGI:1914278	FALSE
4788	ENSMUSG00000024989.15	631.45	-0.327593	0.123937	-2.64322	0.00821224	0.148484	chr19	+	Cep55	1	cmpl	cmpl	protein_coding	coding	Cep55	MGI:1921357	FALSE
3187	ENSMUSG00000021604.15	169.869	0.459742	0.174012	2.64202	0.00824134	0.148845	chr13	+	Irx4	1	cmpl	cmpl	protein_coding	coding	Irx4	MGI:1355275	FALSE
9955	ENSMUSG00000035293.13	2573.07	-0.17419	0.0659488	-2.6413	0.00825889	0.148891	chr12	+	G2e3	1	cmpl	cmpl	protein_coding	coding	G2e3	MGI:2444298	FALSE
9181	ENSMUSG00000033006.10	141.813	0.751897	0.284684	2.64117	0.00826211	0.148891	chr15	-	Sox10	1	cmpl	cmpl	protein_coding	coding	Sox10	MGI:98358	FALSE
14153	ENSMUSG00000048528.7	100.587	0.565289	0.214193	2.63915	0.00831134	0.149482	chr7	-	Nkx1-2	1	cmpl	cmpl	protein_coding	coding	Nkx1-2	MGI:104806	FALSE
20544	ENSMUSG00000075590.4	1879.15	0.264035	0.100048	2.63908	0.00831318	0.149482	chr15	-	Nrbp2	1	cmpl	cmpl	protein_coding	coding	Nrbp2	MGI:2385017	FALSE
15444	ENSMUSG00000054115.11	264.218	-0.368629	0.139705	-2.63861	0.00832457	0.149522	chr15	-	Skp2	1	cmpl	cmpl	protein_coding	coding	Skp2	MGI:1351663	FALSE
13401	ENSMUSG00000045672.15	427.819	0.584407	0.221556	2.63774	0.00834594	0.14971	chr4	+	Col27a1	1	cmpl	cmpl	protein_coding	coding	Col27a1	MGI:2672118	FALSE
13179	ENSMUSG00000044876.15	1614.73	-0.173038	0.0656084	-2.63744	0.00835337	0.14971	chr7	+	Zfp444	1	cmpl	cmpl	protein_coding	coding	Zfp444	MGI:1923365	FALSE
21752	ENSMUSG00000078773.11	283.393	-0.373346	0.141607	-2.6365	0.00837673	0.149951	chr4	+	Rad54b	1	cmpl	cmpl	protein_coding	coding	Rad54b	MGI:3605986	FALSE
16220	ENSMUSG00000057969.15	97.6266	0.57394	0.21773	2.63601	0.00838861	0.149951	chr9	-	Sema3b	1	cmpl	cmpl	protein_coding	coding	Sema3b	MGI:107561	FALSE
6225	ENSMUSG00000027654.2	407.704	-0.320784	0.121703	-2.63578	0.00839431	0.149951	chr2	+	Fam83d	1	cmpl	cmpl	protein_coding	coding	Fam83d	MGI:1919128	FALSE
7127	ENSMUSG00000029177.9	1239.29	-0.271927	0.103208	-2.63474	0.00842014	0.150248	chr5	+	Cenpa	1	cmpl	cmpl	protein_coding	coding	Cenpa	MGI:88375	FALSE
14856	ENSMUSG00000051339.10	1230.8	-0.253987	0.096501	-2.63197	0.00848925	0.151316	chr5	-	2900026A02Rik	1	cmpl	cmpl	protein_coding	coding	2900026A02Rik	MGI:1920194	FALSE
3500	ENSMUSG00000022144.4	29.5186	1.01826	0.387025	2.631	0.00851346	0.151429	chr15	+	Gdnf	1	cmpl	cmpl	protein_coding	coding	Gdnf	MGI:107430	FALSE
28876	ENSMUSG00000095440.2	244.769	0.407223	0.154781	2.63097	0.00851414	0.151429	chr15	-	Fignl2	1	cmpl	cmpl	protein_coding	coding	Fignl2	MGI:3646919	FALSE
4387	ENSMUSG00000024256.7	590.812	0.292273	0.111161	2.62927	0.00855684	0.152023	chr17	+	Adcyap1	1	cmpl	cmpl	protein_coding	coding	Adcyap1	MGI:105094	FALSE
3525	ENSMUSG00000022194.15	1290.19	0.190895	0.072636	2.62811	0.00858608	0.152377	chr14	+	Pabpn1	1	cmpl	cmpl	protein_coding	coding	Pabpn1	MGI:1859158	FALSE
13332	ENSMUSG00000045414.7	1971.99	0.194346	0.0740614	2.62413	0.00868718	0.15388	chr9	-	Dipk2a	1	cmpl	cmpl	protein_coding	coding	Dipk2a	MGI:1916111	FALSE
5913	ENSMUSG00000027111.15	1991.53	-0.185682	0.070762	-2.62403	0.00868956	0.15388	chr2	+	Itga6	1	cmpl	cmpl	protein_coding	coding	Itga6	MGI:96605	FALSE
7445	ENSMUSG00000029687.16	4572.83	-0.159196	0.0606996	-2.62269	0.00872375	0.154318	chr6	-	Ezh2	1	cmpl	cmpl	protein_coding	coding	Ezh2	MGI:107940	FALSE
7057	ENSMUSG00000029070.9	273.871	0.395835	0.150952	2.62227	0.00873468	0.154344	chr4	+	Mxra8	1	cmpl	cmpl	protein_coding	coding	Mxra8	MGI:1922011	FALSE
2336	ENSMUSG00000020140.15	202.357	0.465485	0.177606	2.62089	0.00876995	0.1548	chr10	-	Lgr5	1	cmpl	cmpl	protein_coding	coding	Lgr5	MGI:1341817	FALSE
2452	ENSMUSG00000020330.16	922.697	-0.328904	0.125633	-2.61797	0.00884558	0.155967	chr11	-	Hmmr	1	cmpl	cmpl	protein_coding	coding	Hmmr	MGI:104667	FALSE
16805	ENSMUSG00000060969.9	1502.51	0.284668	0.108754	2.61755	0.00885638	0.155989	chr13	-	Irx1	1	cmpl	cmpl	protein_coding	coding	Irx1	MGI:1197515	FALSE
7963	ENSMUSG00000030726.16	1456.21	-0.209705	0.080318	-2.61094	0.00902938	0.158865	chr7	-	Pold3	1	cmpl	cmpl	protein_coding	coding	Pold3	MGI:1915217	FALSE
11091	ENSMUSG00000038462.3	2179.31	-0.168563	0.0646104	-2.60891	0.00908311	0.159638	chr13	-	Uqcrfs1	1	cmpl	cmpl	protein_coding	coding	Uqcrfs1	MGI:1913944	FALSE
6079	ENSMUSG00000027404.15	2369.9	-0.17679	0.0677953	-2.60771	0.00911507	0.159751	chr2	-	Snrpb	1	cmpl	cmpl	protein_coding	coding	Snrpb	MGI:98342	FALSE
654	ENSMUSG00000003992.15	2117.61	-0.161758	0.0620312	-2.60768	0.00911571	0.159751	chr13	+	Ssbp2	1	cmpl	cmpl	protein_coding	coding	Ssbp2	MGI:1914220	FALSE
16474	ENSMUSG00000059325.14	134.58	0.634291	0.24325	2.60757	0.00911886	0.159751	chr5	-	Hopx	1	cmpl	cmpl	protein_coding	coding	Hopx	MGI:1916782	FALSE
5697	ENSMUSG00000026725.17	28.5453	1.28746	0.494068	2.60584	0.00916505	0.160388	chr1	-	Tnn	1	cmpl	cmpl	protein_coding	coding	Tnn	MGI:2665790	FALSE
39345	ENSMUSG00000112990.1	44.4314	0.839299	0.322146	2.60534	0.00917833	0.160449	chr12	-	Gm47372	1	none	none	TEC	problem	Gm47372	MGI:6096284	FALSE
8708	ENSMUSG00000032040.15	606.294	-0.243392	0.0934465	-2.60461	0.00919781	0.160618	chr9	-	Dcps	1	cmpl	cmpl	protein_coding	coding	Dcps	MGI:1916555	FALSE
4670	ENSMUSG00000024795.11	1015.26	-0.264142	0.101445	-2.6038	0.00921967	0.160726	chr19	+	Kif20b	1	cmpl	cmpl	protein_coding	coding	Kif20b	MGI:2444576	FALSE
2891	ENSMUSG00000021062.15	624.47	-0.272267	0.104582	-2.60337	0.00923114	0.160726	chr12	-	Rab15	1	cmpl	cmpl	protein_coding	coding	Rab15	MGI:1916865	FALSE
9623	ENSMUSG00000034361.10	364.03	-0.328819	0.126309	-2.60328	0.00923352	0.160726	chr8	+	Cpne2	1	cmpl	cmpl	protein_coding	coding	Cpne2	MGI:2387578	FALSE
6398	ENSMUSG00000027978.9	202.223	0.452471	0.173916	2.60166	0.00927746	0.161319	chr3	+	Prss12	1	cmpl	cmpl	protein_coding	coding	Prss12	MGI:1100881	FALSE
10527	ENSMUSG00000037025.11	270.143	0.359002	0.138051	2.60051	0.00930863	0.161634	chr2	-	Foxa2	1	cmpl	cmpl	protein_coding	coding	Foxa2	MGI:1347476	FALSE
8756	ENSMUSG00000032114.9	520.428	0.27737	0.10667	2.60026	0.00931534	0.161634	chr9	+	Slc37a4	1	cmpl	cmpl	protein_coding	coding	Slc37a4	MGI:1316650	FALSE
19002	ENSMUSG00000069309.2	99.7089	-0.62039	0.238648	-2.5996	0.00933315	0.161771	chr13	-	Hist1h2an	1	cmpl	cmpl	protein_coding	coding	Hist1h2an	MGI:2448300	FALSE
8231	ENSMUSG00000031262.12	377.13	-0.338579	0.130283	-2.5988	0.00935508	0.16198	chrX	+	Cenpi	1	cmpl	cmpl	protein_coding	coding	Cenpi	MGI:2147897	FALSE
3890	ENSMUSG00000022799.4	1495.32	0.253725	0.0977699	2.59512	0.00945577	0.16355	chr16	-	Arhgap31	1	cmpl	cmpl	protein_coding	coding	Arhgap31	MGI:1333857	FALSE
11377	ENSMUSG00000039145.16	569.157	-0.266277	0.102626	-2.59464	0.00946905	0.163606	chr2	-	Camk1d	1	cmpl	cmpl	protein_coding	coding	Camk1d	MGI:2442190	FALSE
2238	ENSMUSG00000019978.16	1862.18	0.201894	0.0778404	2.59369	0.0094953	0.163887	chr10	+	Epb41l2	1	cmpl	cmpl	protein_coding	coding	Epb41l2	MGI:103009	FALSE
10081	ENSMUSG00000035683.13	801.9	-0.284016	0.109554	-2.59246	0.0095291	0.164297	chr4	+	Melk	1	cmpl	cmpl	protein_coding	coding	Melk	MGI:106924	FALSE
5010	ENSMUSG00000025403.5	1170.75	-0.221291	0.085372	-2.59208	0.00953988	0.164309	chr10	-	Shmt2	1	cmpl	cmpl	protein_coding	coding	Shmt2	MGI:1277989	FALSE
11181	ENSMUSG00000038648.5	926.342	0.390524	0.150771	2.59017	0.00959272	0.165045	chr6	-	Creb3l2	1	cmpl	cmpl	protein_coding	coding	Creb3l2	MGI:2442695	FALSE
3651	ENSMUSG00000022403.15	6637.16	-0.133362	0.0515495	-2.58706	0.00967986	0.166369	chr15	-	St13	1	cmpl	cmpl	protein_coding	coding	St13	MGI:1917606	FALSE
5136	ENSMUSG00000025666.16	1781.42	-0.177689	0.0687093	-2.5861	0.00970694	0.16666	chrX	+	Tmem47	1	cmpl	cmpl	protein_coding	coding	Tmem47	MGI:2177570	FALSE
13611	ENSMUSG00000046546.3	497.958	0.285668	0.110592	2.58308	0.00979218	0.167947	chr16	+	Fam43a	1	cmpl	cmpl	protein_coding	coding	Fam43a	MGI:2676309	FALSE
2553	ENSMUSG00000020493.8	915.775	-0.222637	0.0862111	-2.58246	0.00980982	0.167964	chr11	-	Prr11	1	cmpl	cmpl	protein_coding	coding	Prr11	MGI:2444496	FALSE
6941	ENSMUSG00000028884.14	673.783	-0.258502	0.100104	-2.58232	0.00981372	0.167964	chr4	+	Rpa2	1	cmpl	cmpl	protein_coding	coding	Rpa2	MGI:1339939	FALSE
1445	ENSMUSG00000013698.12	7671.6	-0.160945	0.0623665	-2.58063	0.00986203	0.168614	chr1	-	Pea15a	1	cmpl	cmpl	protein_coding	coding	Pea15a	MGI:104799	FALSE
3745	ENSMUSG00000022548.14	445.93	0.306937	0.119031	2.57862	0.00991954	0.169243	chr16	-	Apod	1	cmpl	cmpl	protein_coding	coding	Apod	MGI:88056	FALSE
10284	ENSMUSG00000036334.12	934.493	0.307306	0.119206	2.57795	0.00993892	0.169397	chr3	-	Igsf10	1	cmpl	cmpl	protein_coding	coding	Igsf10	MGI:1923481	FALSE
668	ENSMUSG00000004085.14	1055.57	-0.218608	0.0848403	-2.5767	0.00997497	0.169834	chr2	+	Map3k20	1	cmpl	cmpl	protein_coding	coding	Map3k20	MGI:2443258	FALSE
23296	ENSMUSG00000085645.1	16.9478	4.49341	0.842914	5.33081	9.77782e-08	NA	chr11	-	Hoxb5os	1	none	none	lncRNA	nonCoding	Hoxb5os	MGI:1922645	NA
10997	ENSMUSG00000038236.8	17.7266	3.838	0.797117	4.81485	1.47312e-06	NA	chr6	-	Hoxa7	1	cmpl	cmpl	protein_coding	coding	Hoxa7	MGI:96179	NA
13091	ENSMUSG00000044542.3	19.7404	-7.21285	1.50168	-4.80317	1.5617e-06	NA	chr11	-	Prop1	1	cmpl	cmpl	protein_coding	coding	Prop1	MGI:109330	NA
13746	ENSMUSG00000047026.9	14.0524	2.51307	0.591135	4.25126	2.12567e-05	NA	chr7	+	Acsm4	1	cmpl	cmpl	protein_coding	coding	Acsm4	MGI:2681844	NA
5908	ENSMUSG00000027102.4	16.6162	2.34994	0.580305	4.0495	5.13267e-05	NA	chr2	+	Hoxd8	1	cmpl	cmpl	protein_coding	coding	Hoxd8	MGI:96209	NA
31104	ENSMUSG00000098678.1	7.90232	3.64544	0.911656	3.9987	6.3692e-05	NA	chr15	-	Mroh6	1	cmpl	cmpl	protein_coding	coding	Mroh6	MGI:5011755	NA
13404	ENSMUSG00000045680.8	7.42762	-5.80254	1.59826	-3.63055	0.000282823	NA	chr10	-	Tcf21	1	cmpl	cmpl	protein_coding	coding	Tcf21	MGI:1202715	NA
40755	ENSMUSG00000115801.1	7.41428	-5.80021	1.61986	-3.58068	0.000342705	NA	chr14	-	AC160336.1	1	none	none	lncRNA	nonCoding	n/a	n/a	NA
26904	ENSMUSG00000091556.8	6.9893	-5.71314	1.62179	-3.52273	0.000427122	NA	chrX	-	Gm14569	1	cmpl	cmpl	protein_coding	coding	Gm14569	MGI:3705243	NA
7443	ENSMUSG00000029685.15	6.15658	-5.53213	1.61922	-3.41654	0.000634218	NA	chr6	+	Asb15	1	cmpl	cmpl	protein_coding	coding	Asb15	MGI:1926160	NA
10697	ENSMUSG00000037482.2	6.50934	-5.61068	1.64383	-3.41318	0.00064209	NA	chr2	-	Erv3	1	cmpl	cmpl	protein_coding	coding	Erv3	MGI:1919245	NA
40154	ENSMUSG00000114623.1	6.31381	-5.56804	1.6508	-3.37293	0.000743737	NA	chr13	-	Gm34788	1	none	none	lncRNA	nonCoding	Gm34788	MGI:5593947	NA
32811	ENSMUSG00000101860.4	6.17765	-5.53588	1.65613	-3.34266	0.000829799	NA	chr3	-	Mindy4b-ps	1	cmpl	cmpl	protein_coding	coding	Mindy4b-ps	MGI:2140018	NA
16643	ENSMUSG00000060131.11	11.3346	2.07973	0.634528	3.2776	0.00104692	NA	chr2	-	Atp8b4	1	cmpl	cmpl	protein_coding	coding	Atp8b4	MGI:1859664	NA
24873	ENSMUSG00000087816.1	5.51164	-5.3733	1.64028	-3.27584	0.00105349	NA	chr18	+	Gm25116	1	none	none	snoRNA	nonCoding	Gm25116	MGI:5454893	NA
32170	ENSMUSG00000100444.1	5.50615	-5.37194	1.65024	-3.25524	0.00113296	NA	chr1	-	C530043A13Rik	1	none	none	lncRNA	nonCoding	C530043A13Rik	MGI:2441914	NA
34715	ENSMUSG00000104837.1	5.27655	-5.30503	1.65553	-3.20442	0.00135334	NA	chr5	+	Gm42520	1	none	none	TEC	problem	Gm42520	MGI:5662657	NA
7202	ENSMUSG00000029306.8	7.26062	-5.76894	1.82661	-3.15827	0.00158706	NA	chr5	+	Ibsp	1	cmpl	cmpl	protein_coding	coding	Ibsp	MGI:96389	NA
35307	ENSMUSG00000105703.2	20.1477	-2.13105	0.675968	-3.15259	0.00161827	NA	chr14	-	Gm43305	1	none	none	lncRNA	nonCoding	Gm43305	MGI:5663442	NA
33038	ENSMUSG00000102297.1	10.5061	2.1444	0.684993	3.13054	0.00174488	NA	chr15	-	5730585A16Rik	1	none	none	TEC	problem	5730585A16Rik	MGI:1924346	NA
18543	ENSMUSG00000066366.14	6.73231	-5.66116	1.83711	-3.08156	0.00205922	NA	chr12	-	Serpina1a	1	cmpl	cmpl	protein_coding	coding	Serpina1a	MGI:891971	NA
8188	ENSMUSG00000031173.13	6.61245	-5.6344	1.85171	-3.04281	0.00234377	NA	chrX	+	Otc	1	cmpl	cmpl	protein_coding	coding	Otc	MGI:97448	NA
24511	ENSMUSG00000087333.1	18.6889	1.66084	0.546942	3.03659	0.00239271	NA	chr2	-	Gm13652	1	none	none	lncRNA	nonCoding	Gm13652	MGI:3650033	NA
5454	ENSMUSG00000026295.12	6.71076	-5.65687	1.88472	-3.00145	0.00268701	NA	chr1	+	Spp2	1	cmpl	cmpl	protein_coding	coding	Spp2	MGI:1922646	NA
34071	ENSMUSG00000103884.1	5.04335	-5.23709	1.78741	-2.92999	0.00338973	NA	chr1	-	Gm37005	1	none	none	TEC	problem	Gm37005	MGI:5610233	NA
39011	ENSMUSG00000112383.1	4.82296	-5.18286	1.77975	-2.91212	0.00358981	NA	chr10	+	Gm47895	1	none	none	lncRNA	nonCoding	Gm47895	MGI:6097128	NA
8221	ENSMUSG00000031241.17	12.2761	2.47805	0.852605	2.90644	0.00365564	NA	chrX	+	Tbx22	1	cmpl	cmpl	protein_coding	coding	Tbx22	MGI:2389465	NA
37330	ENSMUSG00000109228.2	12.5539	-2.20949	0.761815	-2.9003	0.00372806	NA	chr13	-	Fam81b	1	cmpl	cmpl	protein_coding	coding	Fam81b	MGI:2685122	NA
33674	ENSMUSG00000103253.1	4.68554	-5.14042	1.77483	-2.89628	0.00377615	NA	chr2	-	Gm37520	1	none	none	TEC	problem	Gm37520	MGI:5610748	NA
3365	ENSMUSG00000021919.8	23.4185	1.37044	0.477541	2.8698	0.00410738	NA	chr14	-	Chat	1	cmpl	cmpl	protein_coding	coding	Chat	MGI:88392	NA
27709	ENSMUSG00000093562.1	4.46528	-5.06542	1.78558	-2.83685	0.00455606	NA	chr4	-	Gm23090	1	none	none	snoRNA	nonCoding	Gm23090	MGI:5452867	NA
6	ENSMUSG00000000049.11	4.32592	-5.02819	1.78566	-2.81587	0.0048645	NA	chr11	+	Apoh	1	cmpl	cmpl	protein_coding	coding	Apoh	MGI:88058	NA
18319	ENSMUSG00000065683.1	4.77739	-5.16353	1.87985	-2.74678	0.00601833	NA	chr2	+	Gm23731	1	none	none	snRNA	nonCoding	Gm23731	MGI:5453508	NA
4870	ENSMUSG00000025150.10	3.28778	4.26331	1.56061	2.73182	0.00629849	NA	chr11	-	Cbr2	1	cmpl	cmpl	protein_coding	coding	Cbr2	MGI:107200	NA
21850	ENSMUSG00000079000.3	4.00377	-4.90686	1.80268	-2.72198	0.00648915	NA	chr2	-	Dnmt3bos	1	none	none	lncRNA	nonCoding	Dnmt3bos	MGI:2685409	NA
32519	ENSMUSG00000101227.1	3.90605	-4.87832	1.79871	-2.71212	0.00668539	NA	chr1	-	Gm29506	1	none	none	lncRNA	nonCoding	Gm29506	MGI:5580212	NA
27842	ENSMUSG00000093884.2	3.98382	-4.90093	1.80777	-2.71104	0.00670727	NA	chr17	+	Olfr239	1	cmpl	cmpl	protein_coding	coding	Olfr239	MGI:3030073	NA
39394	ENSMUSG00000113086.1	3.97734	-4.89906	1.80752	-2.71037	0.00672072	NA	chr12	-	Gm47376	1	none	none	lncRNA	nonCoding	Gm47376	MGI:6096292	NA
279	ENSMUSG00000001566.9	7.43054	2.42646	0.898469	2.70066	0.00692021	NA	chr5	-	Mnx1	1	cmpl	cmpl	protein_coding	coding	Mnx1	MGI:109160	NA
24205	ENSMUSG00000086913.1	4.59496	-5.10837	1.89227	-2.69961	0.00694214	NA	chr2	-	Gm14019	1	none	none	lncRNA	nonCoding	Gm14019	MGI:3651448	NA
5765	ENSMUSG00000026828.11	18.7564	1.49143	0.553107	2.69645	0.00700822	NA	chr2	+	Galnt5	1	cmpl	cmpl	protein_coding	coding	Galnt5	MGI:2179403	NA
22747	ENSMUSG00000084891.1	4.55286	-5.09707	1.89107	-2.69533	0.0070319	NA	chr4	+	Gm12958	1	none	none	lncRNA	nonCoding	Gm12958	MGI:3652007	NA
41198	ENSMUSG00000117004.1	3.87948	-4.8699	1.80835	-2.693	0.0070812	NA	chr17	-	Gm38593	1	none	none	lncRNA	nonCoding	Gm38593	MGI:5621478	NA
24455	ENSMUSG00000087253.1	3.74206	-4.81681	1.80651	-2.66637	0.00766756	NA	chr11	+	Gm12043	1	none	none	lncRNA	nonCoding	Gm12043	MGI:3651843	NA
16953	ENSMUSG00000061816.15	21.2778	1.67935	0.633889	2.64928	0.00806642	NA	chr1	-	Myl1	1	cmpl	cmpl	protein_coding	coding	Myl1	MGI:97269	NA
21559	ENSMUSG00000078137.1	7.23586	-3.24839	1.22944	-2.64216	0.00823787	NA	chr2	-	Ankrd63	1	cmpl	cmpl	protein_coding	coding	Ankrd63	MGI:2686183	NA
18232	ENSMUSG00000065563.1	4.23324	-4.99227	1.89205	-2.63855	0.00832609	NA	chr2	+	Mir103-2	1	none	none	miRNA	nonCoding	Mir103-2	MGI:3619059	NA
5940	ENSMUSG00000027186.14	7.0174	2.12748	0.806446	2.6381	0.00833731	NA	chr2	+	Elf5	1	cmpl	cmpl	protein_coding	coding	Elf5	MGI:1335079	NA
39726	ENSMUSG00000113779.1	3.61225	-4.76397	1.81846	-2.61979	0.00879843	NA	chr12	+	Gm33785	1	none	none	lncRNA	nonCoding	Gm33785	MGI:5592944	NA
5228	ENSMUSG00000025900.12	21.9466	1.2013	0.458893	2.61782	0.00884929	NA	chr1	-	Rp1	1	cmpl	cmpl	protein_coding	coding	Rp1	MGI:1341105	NA
27473	ENSMUSG00000093081.1	3.57	-4.75039	1.81666	-2.6149	0.00892528	NA	chr14	+	Mir3075	1	none	none	miRNA	nonCoding	Mir3075	MGI:4834248	NA
23736	ENSMUSG00000086254.1	4.14767	-4.95919	1.90907	-2.5977	0.00938501	NA	chr7	-	3100003L05Rik	1	none	none	lncRNA	nonCoding	3100003L05Rik	MGI:1920326	NA
22840	ENSMUSG00000085015.1	7.03769	2.14286	0.824947	2.59757	0.00938848	NA	chr2	+	Gm14424	1	none	none	lncRNA	nonCoding	Gm14424	MGI:3650516	NA
20000	ENSMUSG00000074071.11	5.84576	2.45262	0.945182	2.59487	0.00946269	NA	chr7	+	Fam169b	1	cmpl	cmpl	protein_coding	coding	Fam169b	MGI:3644026	NA
29603	ENSMUSG00000096546.2	4.118	-4.95028	1.90965	-2.59225	0.00953515	NA	chr10	-	Smlr1	1	cmpl	cmpl	protein_coding	coding	Smlr1	MGI:1922856	NA

## Sheet: DAVID E13.5 DEGs
Category	Term	Count	%	PValue	Genes	List Total	Pop Hits	Pop Total	Fold Enrichment	Bonferroni	Benjamini	FDR
UP_KEYWORDS	DNA-binding	178	31.4488	2.2995e-72	ERCC6L, RORA, MKI67, SOX2, SOX1, SALL3, NUSAP1, SOX6, HMGN2, HOXA6, TMPO, SOX5, EOMES, MEF2C, MSX3, HIST1H2AK, EBF1, TRP73, EBF2, EBF3, TBR1, ISL1, RUNX1, MSH6, MAF, HIST2H4, HIST1H2BF, HIST1H2BH, HOXB2, LMX1B, HIST1H2BG, HOXB8, HIST1H2BB, HOXB7, HOXB6, HIST1H2BC, DLX1, DLX2, CASZ1, AKNA, TSHZ3, DLX5, DLX6, FOXG1, TSHZ1, TSHZ2, ARX, FOXO6, PRDM13, NEUROD2, NHLH2, SCRT2, HIST1H3A, HNRNPDL, NEUROD6…	538	1604	22680	4.67817	6.27763e-70	6.27763e-70	5.35783e-70
UP_KEYWORDS	Nucleus	271	47.8799	8.40657e-57	CCNF, MKI67, SMC4, SMC2, SOX2, SOX1, FBXO5, SOX6, HOXA6, SOX5, TMPO, RBFOX1, MEF2C, EBF1, CIRBP, EBF2, EBF3, KNL1, ESCO2, ISL1, RUNX1, HIST2H4, HOXB2, HOXB8, HOXB7, HOXB6, CASZ1, CDCA2, CRABP2, TSHZ3, ANP32A, TSHZ1, FOXG1, TSHZ2, ARX, CDCA7, CDCA8, PRDM13, WDR62, NCAPH, PIK3R5, NHLH2, HSPH1, HIST1H3A, FIGNL1, HIST1H3F, NKX2-1, HIST1H3G, HIST1H3I, HIST1H3C, NKX2-3, HIST1H3D, HOXC6, HIST1H3E, CDT1,…	538	4534	22680	2.5197	2.29499e-54	1.1475e-54	9.79366e-55
GOTERM_MF_DIRECT	GO:0003677~DNA binding	181	31.9788	2.1545e-55	ERCC6L, RORA, MKI67, SOX2, SOX1, SALL3, NUSAP1, SOX6, HMGN2, HOXA6, TMPO, SOX5, EOMES, MEF2C, MSX3, HIST1H2AK, EBF1, TRP73, EBF2, EBF3, TBR1, ISL1, WDR76, RUNX1, MSH6, MAF, HIST2H4, HIST1H2BF, HIST1H2BH, HOXB2, LMX1B, HIST1H2BG, HOXB8, HIST1H2BB, HOXB7, HOXB6, HIST1H2BC, DLX1, DLX2, CASZ1, AKNA, TSHZ3, DLX5, DLX6, FOXG1, TSHZ1, TSHZ2, ARX, FOXO6, PRDM13, NEUROD2, NHLH2, SCRT2, HNRNPDL, NEUROD6, H…	489	1847	17446	3.49622	1.29701e-52	1.29701e-52	1.22807e-52
GOTERM_CC_DIRECT	GO:0005634~nucleus	310	54.7703	8.15549e-42	GLDC, CCNF, CBLB, MKI67, SMC4, SMC2, SOX2, CDC20, SOX1, FBXO5, SOX6, HOXA6, SOX5, TMPO, RBFOX1, MEF2C, EBF1, CIRBP, MTUS2, EBF2, EBF3, KNL1, ESCO2, ISL1, WDR76, RUNX1, HIST2H4, HOXB2, PRKD1, HOXB8, HOXB7, CCNO, HOXB6, CASZ1, CDCA2, CRABP2, TSHZ3, ANP32A, TSHZ1, FOXG1, TSHZ2, ARX, CDCA7, CDCA8, PRDM13, WDR62, NCAPH, PIK3R5, NHLH2, HSPH1, HIST1H3A, FIGNL1, HIST1H3F, NKX2-1, HIST1H3G, HIST1H3I, HIST…	527	6019	19662	1.92156	2.90335e-39	2.90335e-39	2.64238e-39
UP_KEYWORDS	Chromosome	69	12.1908	1.21401e-37	ERCC6L, HMGB2, BUB1B, HMGB1, MKI67, SMC4, SMC2, HIST2H2AC, MIS18BP1, NUF2, NUSAP1, HIST1H1D, HIST1H1E, TOPBP1, HIST1H1A, HIST1H1B, HIST1H1C, TMPO, H2AFZ, HIST1H2AK, H2AFX, H2AFV, KNL1, ESCO2, KIF4, MSH6, INCENP, HIST2H4, HIST1H2BF, HIST1H2BH, HIST1H2BG, HIST1H2BB, DTL, HIST1H2BC, HIST1H2BN, HIST1H2BM, HIST1H2BP, HIST1H2BJ, HIST1H2BL, HIST1H2BK, CDCA8, AURKB, NCAPH, SKA2, HIST1H3A, HIST1H3F, HIST1…	538	409	22680	7.11191	3.31425e-35	1.10475e-35	9.42882e-36
UP_KEYWORDS	Developmental protein	100	17.6678	1.27047e-35	SEMA5A, CELSR1, SOX2, SOX6, HOXA6, EPHB3, WLS, EOMES, EPHA4, MEF2C, MSX3, WNT5A, EBF1, EBF2, ISLR2, EBF3, UNC5C, ISL1, HOXB2, LMX1B, HOXB8, HOXB7, FREM1, HOXB6, DLX1, DLX2, CASZ1, TSHZ3, DLX5, DLX6, FOXG1, TSHZ1, TSHZ2, ARX, PDGFA, EFNA5, EFNB1, NEUROD2, NHLH2, FLRT3, NEUROD6, NKX2-3, HOXC6, WNT4, ZBTB18, FZD5, FZD8, EVX1, EVX2, BMP1, TLX3, TLX1, LHX1, ID3, LHX6, HOXD4, MKX, ROBO3, TENM4, NR2E1, …	538	976	22680	4.31928	3.46837e-33	8.67094e-34	7.40047e-34
UP_KEYWORDS	Phosphoprotein	306	54.0636	3.92271e-29	PID1, CPNE5, CCNF, MLC1, CBLB, MKI67, SMC4, SOX2, CDC20, DPYSL4, FBXO5, SOX6, GTSE1, EPHB3, SOX5, CHGB, TMPO, EPHA5, EPHA4, MEF2C, SLC6A17, LIMCH1, SLC6A15, CIRBP, ISLR2, MTUS2, UNC5C, KNL1, ESCO2, ISL1, RUNX1, TIAM2, SPATA13, HIST2H4, HOXB2, MXRA7, PRKD1, KIF20A, EIF1B, CCNO, EPHA3, HOXB6, SKAP2, GPM6A, CASZ1, CDCA2, TSHZ3, CDCA3, ANP32A, TSHZ1, TSHZ2, CDCA7, CDCA8, WDR62, SLAIN1, NCAPH, PIK3R5,…	538	7617	22680	1.69355	1.0709e-26	2.1418e-27	1.82799e-27
UP_KEYWORDS	Homeobox	50	8.83392	2.35788e-28	DMBX1, SIX6, SIX3, HOXA6, EMX1, ZHX2, EMX2, MSX3, EN2, PAX3, PAX6, ISL1, HOXB2, LMX1B, HOXB8, HOXB7, HOXB6, DLX1, DLX2, TSHZ3, DLX5, TSHZ1, DLX6, TSHZ2, ARX, NKX2-1, NKX2-3, HOXC6, SKOR1, IRX5, IRX3, GSX2, UNCX, EVX1, EVX2, MEIS3, VAX1, POU4F1, ZFHX4, POU4F2, TLX3, LHX2, TLX1, LHX1, LHX6, HOXD4, LHX5, MKX, LHX4, LHX8	538	280	22680	7.52788	6.43701e-26	1.07284e-26	9.15644e-27
UP_KEYWORDS	Nucleosome core	32	5.65371	2.36243e-26	HIST1H2BN, HIST1H2BM, HIST1H2BP, HIST1H2BJ, HIST1H2BL, HIST1H2BK, HIST2H2AC, HIST1H3A, HIST1H3F, HIST1H3G, HIST1H3I, HIST1H3C, HIST1H3D, HIST1H3E, HIST1H4K, H2AFZ, HIST1H2AK, H2AFX, H2AFV, HIST1H4A, HIST2H4, HIST1H2BF, HIST1H4H, HIST1H2BH, HIST1H4I, HIST1H2BG, HIST1H4J, HIST1H2BB, HIST1H4C, HIST1H4D, HIST1H4F, HIST1H2BC	538	100	22680	13.49	6.44945e-24	9.21349e-25	7.86353e-25
GOTERM_BP_DIRECT	GO:0007275~multicellular organism development	100	17.6678	4.11138e-28	SEMA5A, CELSR1, SOX2, SOX6, HOXA6, EPHB3, WLS, EOMES, EPHA4, MEF2C, MSX3, WNT5A, EBF1, EBF2, ISLR2, EBF3, UNC5C, ISL1, HOXB2, LMX1B, HOXB8, HOXB7, FREM1, HOXB6, DLX1, DLX2, CASZ1, TSHZ3, DLX5, DLX6, FOXG1, TSHZ1, TSHZ2, ARX, PDGFA, EFNA5, EFNB1, NEUROD2, NHLH2, FLRT3, NEUROD6, NKX2-3, HOXC6, WNT4, ZBTB18, FZD5, SIAH3, FZD8, EVX1, EVX2, BMP1, TLX3, LHX1, ID3, LHX6, HOXD4, MKX, ROBO3, TENM4, NR2E1,…	508	1029	18082	3.45913	1.05087e-24	1.05087e-24	1.01469e-24
INTERPRO	IPR017970:Homeobox, conserved site	42	7.42049	3.23204e-27	DLX1, DLX2, DLX5, DLX6, ARX, DMBX1, NKX2-1, HOXA6, NKX2-3, HOXC6, EMX1, EMX2, IRX5, MSX3, IRX3, GSX2, EN2, PAX3, UNCX, PAX6, EVX1, EVX2, VAX1, ISL1, POU4F1, ZFHX4, POU4F2, TLX3, LHX2, TLX1, LHX1, LHX6, HOXD4, HOXB2, LHX5, LMX1B, MKX, LHX4, HOXB8, HOXB7, HOXB6, LHX8	519	184	20594	9.05743	2.88298e-24	2.73417e-24	2.60543e-24
INTERPRO	IPR001356:Homeodomain	49	8.65724	6.13042e-27	DMBX1, SIX6, SIX3, HOXA6, EMX1, ZHX2, EMX2, MSX3, EN2, PAX3, PAX6, ISL1, HOXB2, LMX1B, HOXB8, HOXB7, HOXB6, DLX1, DLX2, TSHZ3, DLX5, TSHZ1, DLX6, TSHZ2, ARX, NKX2-1, NKX2-3, HOXC6, IRX5, IRX3, GSX2, UNCX, EVX1, EVX2, MEIS3, VAX1, POU4F1, ZFHX4, POU4F2, TLX3, LHX2, TLX1, LHX1, LHX6, HOXD4, LHX5, MKX, LHX4, LHX8	519	271	20594	7.17464	5.46833e-24	2.73417e-24	2.60543e-24
INTERPRO	IPR009057:Homeodomain-like	53	9.36396	1.16915e-25	DMBX1, SIX6, MIS18BP1, SIX3, HOXA6, EMX1, ZHX2, EMX2, MSX3, EN2, PAX3, PAX6, ISL1, PAX1, PAX9, HOXB2, LMX1B, HOXB8, HOXB7, HOXB6, DLX1, DLX2, TSHZ3, DLX5, TSHZ1, DLX6, TSHZ2, ARX, NKX2-1, NKX2-3, HOXC6, IRX5, IRX3, GSX2, UNCX, EVX1, EVX2, DEK, MEIS3, VAX1, POU4F1, ZFHX4, POU4F2, TLX3, LHX2, TLX1, LHX1, LHX6, HOXD4, LHX5, MKX, LHX4, LHX8	519	345	20594	6.09579	1.04288e-22	3.47628e-23	3.31259e-23
GOTERM_MF_DIRECT	GO:0043565~sequence-specific DNA binding	74	13.0742	1.62311e-25	TOP2A, RORA, NR2E1, FOXM1, DMBX1, SOX2, SOX1, SALL3, SIX3, SOX6, HOXA6, EOMES, OSR2, EMX1, EMX2, MEF2C, MSX3, TRP73, EN2, PAX3, PAX6, ISL1, DMRTA2, MAF, RARA, RARB, HOXB2, LMX1B, HOXB8, HOXB7, HOXB6, CREB5, DLX1, DLX2, DLX5, DLX6, FOXG1, CEBPG, ARX, FOXO6, NKX2-1, NKX2-3, HOXC6, TFAP2A, ZBTB18, TFAP2B, JUN, IRX5, BCL11B, IRX3, GSX2, NR2F1, UNCX, EVX1, DMRT3, NR2F2, EVX2, MEIS3, VAX1, POU4F1, ZFHX…	489	633	17446	4.17076	9.77111e-23	4.88555e-23	4.62586e-23
GOTERM_BP_DIRECT	GO:0006334~nucleosome assembly	34	6.00707	4.45425e-26	HIST1H2BN, HIST1H2BM, HIST1H2BP, HIST1H2BJ, HIST1H2BL, HIST1H2BK, HIST1H3A, HIST1H3F, HIST1H1D, HIST1H1E, HIST1H3G, H1FX, HIST1H3I, HIST1H1A, HIST1H3C, HIST1H3D, HIST1H1B, HIST1H1C, HIST1H3E, HIST1H4K, HIST1H4A, HIST2H4, HIST1H2BF, HIST1H4H, HIST1H2BH, HIST1H4I, HIST1H2BG, HIST1H4J, HIST1H2BB, HIST1H4C, HIST1H4D, MCM2, HIST1H4F, HIST1H2BC	508	104	18082	11.6367	1.13851e-22	5.69253e-23	5.49654e-23
GOTERM_CC_DIRECT	GO:0000786~nucleosome	33	5.83039	7.11345e-25	HIST1H2BM, HIST1H2BP, HIST1H2BJ, HIST1H2BK, HIST2H2AC, HIST1H3A, HIST1H3F, HIST1H1D, HIST1H1E, HIST1H3G, H1FX, HIST1H3I, HIST1H1A, HIST1H3C, HIST1H3D, HIST1H1B, HIST1H1C, HIST1H3E, HIST1H4K, H2AFZ, HIST1H2AK, H2AFX, H2AFV, HIST1H4A, HIST2H4, HIST1H4H, HIST1H2BH, HIST1H4I, HIST1H4J, HIST1H2BB, HIST1H4C, HIST1H4D, HIST1H4F	527	108	19662	11.4001	2.53239e-22	1.26619e-22	1.15238e-22
UP_KEYWORDS	Cell cycle	65	11.4841	3.17231e-23	CDKN1C, ERCC6L, CDKN1B, MCM7, CCNF, BUB1B, KIF11, FOXM1, MKI67, SMC4, SMC2, CDC20, CCND2, MIS18BP1, NUF2, NUSAP1, FBXO5, HELLS, H2AFX, TRP73, KNL1, ESCO2, CCNA2, ASPM, TFDP1, PSRC1, RBL1, INCENP, MCM3, MCM4, MCM5, MCM6, CCNO, MCM2, CDCA2, CDCA3, UHRF1, CDCA8, AURKB, NCAPH, SKA2, CCNB2, CCNB1, CDC45, CLSPN, ECT2, MAP9, E2F8, CDT1, CENPV, CDKN2C, SPAG5, UBE2C, PLK1, CDC6, TPX2, NEDD1, KIF18B, STAG2…	538	626	22680	4.37723	8.66042e-21	1.08255e-21	9.23937e-22
UP_KEYWORDS	Ubl conjugation	104	18.3746	4.39548e-23	BUB1B, CBLB, RORA, MKI67, SOX2, CDC20, CCND2, NUSAP1, FBXO5, SOX6, HMGN2, CAST, MEF2C, HIST1H2AK, EBF1, TRP73, MAF, HIST2H4, HIST1H2BF, HIST1H2BH, HIST1H2BG, HIST1H2BB, HIST1H2BC, CRABP2, CDCA3, TSHZ2, CDCA8, NEUROD2, STIP1, CCNB1, HIST1H3A, HIST1H3F, HIST1H3G, CLSPN, HIST1H3I, HIST1H3C, HIST1H3D, HIST1H3E, TFAP2A, CDT1, HSPA8, TFAP2B, JUN, TFAP2C, FZD5, BCL11B, HIST1H4K, UBE2C, PLK1, FZD8, ZFHX4…	538	1505	22680	2.91311	1.19997e-20	1.3333e-21	1.13794e-21
UP_SEQ_FEATURE	DNA-binding region:Homeobox	41	7.24382	9.94707e-25	DLX1, DLX2, DLX5, DLX6, ARX, TSHZ2, DMBX1, SIX6, SIX3, NKX2-1, HOXA6, NKX2-3, HOXC6, EMX1, EMX2, MSX3, GSX2, EN2, PAX3, UNCX, PAX6, EVX1, EVX2, VAX1, ISL1, POU4F1, POU4F2, TLX3, LHX2, TLX1, LHX1, LHX6, HOXD4, HOXB2, LHX5, LMX1B, LHX4, HOXB8, HOXB7, HOXB6, LHX8	509	180	18012	8.06038	1.49007e-21	1.49107e-21	1.47913e-21
GOTERM_CC_DIRECT	GO:0005654~nucleoplasm	130	22.9682	2.2004e-23	ERCC6L, PID1, CBLB, RORA, CELSR1, SMC4, IPO5, SOX2, CDC20, CCND2, FBXO5, SOX6, MEF2C, EBF1, TRP73, CIRBP, KNL1, ISL1, RUNX1, MSH6, SPATA13, HIST2H4, HAT1, HIST1H2BF, HIST1H2BH, HIST1H2BG, HIST1H2BB, HOXB7, CCNO, SKAP2, HIST1H2BC, CASZ1, CDCA2, CRABP2, TSHZ3, CDCA7, SEL1L3, HIST1H3A, HSPH1, HNRNPDL, HIST1H3F, NKX2-1, HIST1H3G, CLSPN, HIST1H3I, HIST1H3C, HIST1H3D, HOXC6, HIST1H3E, TFAP2A, ZBTB18, J…	527	1935	19662	2.50657	7.83343e-21	2.61114e-21	2.37643e-21
UP_KEYWORDS	Transcription regulation	114	20.1413	2.35894e-22	JADE1, RORA, SOX2, SOX1, SALL3, SOX6, HOXA6, SOX5, EOMES, MEF2C, MSX3, LMO3, EBF1, TRP73, EBF2, EBF3, TBR1, RUNX1, MAF, HOXB2, LMX1B, HOXB8, HOXB7, HOXB6, CASZ1, AKNA, TSHZ3, ANP32A, DLX5, FOXG1, TSHZ1, TSHZ2, ARX, CDCA7, FOXO6, PRDM13, BHLHE22, NEUROD2, NHLH2, SCRT2, HNRNPDL, NEUROD6, NKX2-1, NKX2-3, HOXC6, TFAP2A, ZBTB18, HSPA8, TFAP2B, JUN, TFAP2C, BCL11B, NR2F1, NR2F2, ZFHX4, SCRT1, LHX2, SP4…	538	1799	22680	2.67137	6.43992e-20	6.43992e-21	5.49634e-21
UP_KEYWORDS	Transcription	115	20.318	1.00412e-21	JADE1, RORA, SOX2, SOX1, SALL3, SOX6, HOXA6, SOX5, EOMES, MEF2C, MSX3, LMO3, EBF1, TRP73, EBF2, EBF3, TBR1, RUNX1, MAF, HOXB2, LMX1B, HOXB8, HOXB7, HOXB6, CASZ1, AKNA, TSHZ3, ANP32A, DLX5, FOXG1, TSHZ1, TSHZ2, ARX, CDCA7, FOXO6, PRDM13, BHLHE22, NEUROD2, NHLH2, SCRT2, HNRNPDL, NEUROD6, NKX2-1, NKX2-3, HOXC6, TFAP2A, ZBTB18, HSPA8, TFAP2B, JUN, TFAP2C, BCL11B, NR2F1, NR2F2, ZFHX4, SCRT1, LHX2, SP4…	538	1859	22680	2.60783	2.74124e-19	2.49204e-20	2.12691e-20
INTERPRO	IPR009072:Histone-fold	32	5.65371	1.39694e-22	HIST1H2BN, HIST1H2BM, HIST1H2BP, HIST1H2BJ, HIST1H2BL, HIST1H2BK, HIST2H2AC, HIST1H3A, HIST1H3F, HIST1H3G, HIST1H3I, HIST1H3C, HIST1H3D, HIST1H3E, HIST1H4K, H2AFZ, HIST1H2AK, H2AFX, H2AFV, HIST1H4A, HIST2H4, HIST1H2BF, HIST1H4H, HIST1H2BH, HIST1H4I, HIST1H2BG, HIST1H4J, HIST1H2BB, HIST1H4C, HIST1H4D, HIST1H4F, HIST1H2BC	519	123	20594	10.3233	1.24607e-19	3.11519e-20	2.96851e-20
SMART	SM00389:HOX	49	8.65724	4.38151e-21	DMBX1, SIX6, SIX3, HOXA6, EMX1, ZHX2, EMX2, MSX3, EN2, PAX3, PAX6, ISL1, HOXB2, LMX1B, HOXB8, HOXB7, HOXB6, DLX1, DLX2, TSHZ3, DLX5, TSHZ1, DLX6, TSHZ2, ARX, NKX2-1, NKX2-3, HOXC6, IRX5, IRX3, GSX2, UNCX, EVX1, EVX2, MEIS3, VAX1, POU4F1, ZFHX4, POU4F2, TLX3, LHX2, TLX1, LHX1, LHX6, HOXD4, LHX5, MKX, LHX4, LHX8	376	266	10425	5.10743	9.46407e-19	9.46407e-19	8.89448e-19
GOTERM_CC_DIRECT	GO:0005694~chromosome	48	8.48057	2.24353e-20	HIST1H2BM, ERCC6L, HIST1H2BP, CDCA2, HIST1H2BK, HMGB2, BUB1B, CDCA8, HMGB1, MKI67, SMC4, AURKB, NCAPH, SMC2, HIST2H2AC, SKA2, MIS18BP1, NUF2, NUSAP1, HIST1H1D, HIST1H1E, CLSPN, TOPBP1, HIST1H1A, HIST1H1B, HIST1H1C, TMPO, CENPV, SPAG5, H2AFZ, HIST1H2AK, PLK1, H2AFX, H2AFV, KNL1, ESCO2, REC8, KIF4, MSH6, STAG2, INCENP, HIST1H2BH, NCAPD2, XIST, HIST1H2BB, DTL, SPC25, MAD2L1	527	344	19662	5.20595	7.98696e-18	1.99674e-18	1.81726e-18
UP_KEYWORDS	Mitosis	39	6.89046	1.79049e-19	ERCC6L, CDCA2, CDCA3, CCNF, BUB1B, CDCA8, KIF11, SMC4, AURKB, NCAPH, SMC2, SKA2, CDC20, CCNB2, CCNB1, MIS18BP1, NUF2, NUSAP1, FBXO5, MAP9, HELLS, CENPV, SPAG5, UBE2C, PLK1, CDC6, KNL1, CCNA2, NEDD1, ASPM, TPX2, KIF18B, PSRC1, STAG2, INCENP, NCAPD2, RAN, SPC25, MAD2L1	538	259	22680	6.34783	4.88803e-17	4.07336e-18	3.47653e-18
GOTERM_CC_DIRECT	GO:0000228~nuclear chromosome	22	3.88693	8.78204e-20	TOP2A, HIST1H4K, REC8, SMC2, HIST1H4A, RAD51, HIST1H3A, FIGNL1, HIST2H4, HIST1H3F, HIST1H4H, HIST1H3G, NCAPD2, HIST1H4I, HIST1H4J, HIST1H3I, HIST1H4C, HIST1H3C, HIST1H4D, HIST1H3D, HIST1H3E, HIST1H4F	527	53	19662	15.4869	3.1264e-17	6.25281e-18	5.69076e-18
UP_KEYWORDS	Cell division	45	7.95053	1.17853e-18	ERCC6L, CDCA2, CDCA3, CCNF, BUB1B, CDCA8, KIF11, SMC4, AURKB, NCAPH, SMC2, SKA2, CDC20, CCNB2, CCNB1, CDC45, CCND2, MIS18BP1, NUF2, NUSAP1, FBXO5, ECT2, MAP9, HELLS, CENPV, SPAG5, UBE2C, PLK1, CDC6, KNL1, CCNA2, NEDD1, ASPM, TPX2, KIF18B, PSRC1, STAG2, PRC1, INCENP, MCM5, NCAPD2, CCNO, RAN, SPC25, MAD2L1	538	372	22680	5.09953	3.21737e-16	2.4749e-17	2.11228e-17
UP_KEYWORDS	Citrullination	25	4.41696	1.70063e-18	CDCA8, HIST2H2AC, HIST1H3A, HIST1H3F, HIST1H1D, HIST1H1E, HIST1H3G, HIST1H3I, HIST1H1A, HIST1H3C, HIST1H3D, HIST1H1B, HIST1H1C, TMPO, HIST1H3E, HIST1H4K, HIST1H2AK, HIST1H4A, HIST2H4, HIST1H4H, HIST1H4I, HIST1H4J, HIST1H4C, HIST1H4D, HIST1H4F	538	94	22680	11.2117	4.64273e-16	3.31623e-17	2.83034e-17
GOTERM_BP_DIRECT	GO:0007049~cell cycle	65	11.4841	5.2847e-20	CDKN1C, ERCC6L, CDKN1B, MCM7, CCNF, BUB1B, KIF11, FOXM1, MKI67, SMC4, SMC2, CDC20, CCND2, MIS18BP1, NUF2, NUSAP1, FBXO5, HELLS, H2AFX, TRP73, KNL1, ESCO2, CCNA2, ASPM, TFDP1, PSRC1, RBL1, INCENP, MCM3, MCM4, MCM5, MCM6, CCNO, MCM2, CDCA2, CDCA3, UHRF1, CDCA8, AURKB, NCAPH, SKA2, CCNB2, CCNB1, CDC45, CLSPN, ECT2, MAP9, E2F8, CDT1, CENPV, CDKN2C, SPAG5, UBE2C, PLK1, CDC6, TPX2, NEDD1, KIF18B, STAG2…	508	614	18082	3.76815	1.35077e-16	4.50256e-17	4.34754e-17
KEGG_PATHWAY	mmu05322:Systemic lupus erythematosus	32	5.65371	3.60865e-19	HIST1H2BN, HIST1H2BM, HIST1H2BP, HIST1H2BJ, HIST1H2BL, HIST1H2BK, HIST2H2AC, HIST1H3A, HIST1H3F, HIST1H3G, HIST1H3I, HIST1H3C, HIST1H3D, HIST1H3E, HIST1H4K, H2AFZ, HIST1H2AK, H2AFX, H2AFV, HIST1H4A, HIST2H4, HIST1H2BF, HIST1H4H, HIST1H2BH, HIST1H4I, HIST1H2BG, HIST1H4J, HIST1H2BB, HIST1H4C, HIST1H4D, HIST1H4F, HIST1H2BC	218	147	7691	7.67996	6.92861e-17	6.92861e-17	6.38731e-17
KEGG_PATHWAY	mmu05034:Alcoholism	36	6.36042	1.23184e-18	HIST1H2BN, HIST1H2BM, HIST1H2BP, HIST1H2BJ, HIST1H2BL, HIST1H2BK, HIST2H2AC, HIST1H3A, NPY, HIST1H3F, HIST1H3G, HIST1H3I, HIST1H3C, SLC18A2, HIST1H3D, HIST1H3E, HIST1H4K, H2AFZ, HIST1H2AK, H2AFX, H2AFV, HIST1H4A, HIST2H4, HAT1, HIST1H2BF, HIST1H4H, HIST1H2BH, HIST1H4I, HIST1H2BG, HIST1H4J, HIST1H2BB, HIST1H4C, HIST1H4D, HIST1H4F, CREB5, HIST1H2BC	218	202	7691	6.28749	2.36513e-16	1.18257e-16	1.09018e-16
GOTERM_CC_DIRECT	GO:0000784~nuclear chromosome, telomeric region	29	5.12367	3.75054e-18	PCNA, MCM7, HIST1H3A, POLD1, HIST1H3F, HIST1H3G, HIST1H3I, HIST1H3C, HIST1H3D, HIST1H3E, HIST1H4K, HIST1H2AK, RPA1, HIST1H4A, RAD51, HIST2H4, HAT1, MCM3, MCM4, HIST1H4H, MCM5, HIST1H4I, MCM6, HIST1H4J, HIST1H2BB, HIST1H4C, HIST1H4D, MCM2, HIST1H4F	527	127	19662	8.51945	1.33519e-15	2.22532e-16	2.02529e-16
GOTERM_BP_DIRECT	GO:0006335~DNA replication-dependent nucleosome assembly	18	3.18021	2.36192e-18	HIST1H4K, HIST1H4A, HIST1H3A, NASP, HIST2H4, HAT1, HIST1H3F, HIST1H4H, HIST1H3G, HIST1H4I, HIST1H4J, HIST1H3I, HIST1H4C, HIST1H3C, HIST1H4D, HIST1H3D, HIST1H3E, HIST1H4F	508	33	18082	19.4152	6.03708e-15	1.50927e-15	1.45731e-15
INTERPRO	IPR007125:Histone core	23	4.0636	2.74529e-17	HIST1H2BN, HIST1H2BM, HIST1H2BP, HIST1H2BJ, H2AFZ, HIST1H2AK, HIST1H2BL, H2AFX, HIST1H2BK, H2AFV, HIST2H2AC, HIST1H3A, HIST1H3F, HIST1H2BF, HIST1H3G, HIST1H2BH, HIST1H2BG, HIST1H3I, HIST1H2BB, HIST1H3C, HIST1H3D, HIST1H3E, HIST1H2BC	519	80	20594	11.408	2.4488e-14	4.8976e-15	4.667e-15
UP_KEYWORDS	Isopeptide bond	69	12.1908	4.09274e-16	TOP2A, RORA, HMGB1, FOXM1, MKI67, HIST2H2AC, SOX2, CDC20, TUBA1B, MECOM, MIS18BP1, HIST1H1E, CD36, SOX6, HMGN2, HIST1H1B, HIST1H1C, CAST, MEF2C, CKAP2L, H2AFZ, HIST1H2AK, H2AFX, EBF1, TRP73, MAF, HIST2H4, HIST1H2BF, RARA, HIST1H2BH, HIST1H2BG, HIST1H2BB, HOXB7, HIST1H2BC, HIST1H2BN, HIST1H2BM, HIST1H2BP, PCNA, HIST1H2BJ, CRABP2, UHRF1, HIST1H2BL, TSHZ2, HIST1H2BK, STIP1, RALY, TFAP2A, TFAP2B, HSP…	538	953	22680	3.05223	1.21236e-13	7.33361e-15	6.25909e-15
UP_KEYWORDS	DNA replication	23	4.0636	4.29808e-16	CDT1, RRM1, RRM2, PCNA, NFIX, MCM7, RPA1, CDC6, POLA1, CDC45, NFIA, NASP, NFIB, POLD1, POLD2, MCM3, MCM4, RBMS1, MCM5, MCM6, DTL, POLE, MCM2	538	95	22680	10.2062	1.21236e-13	7.33361e-15	6.25909e-15
GOTERM_MF_DIRECT	GO:0003682~chromatin binding	52	9.18728	4.57338e-17	TOP2A, EVX1OS, SOX2, EXO1, FEZF2, JARID2, POLE, EOMES, HELLS, MEF2C, TRP73, EBF2, PAX3, PAX6, ISL1, MSH6, MCM5, DLX1, DLX2, PCNA, TSHZ3, TSHZ1, TSHZ2, ARX, PRDM13, BHLHE22, CDC45, POLD1, HIST1H3F, HIST1H3C, HIST1H3D, HIST1H3E, TFAP2A, TFAP2B, SKOR1, JUN, SKOR2, ATAD2, RPA1, CDC6, DEK, MEIS3, POU4F1, REC8, POU4F2, POLA1, RAD51, STAG2, NFIA, LHX2, SP3, NCAPD2	489	466	17446	3.98111	2.75318e-14	9.17726e-15	8.68943e-15
GOTERM_BP_DIRECT	GO:0032776~DNA methylation on cytosine	17	3.00353	4.47298e-17	HIST1H4K, UHRF1, HIST1H4A, HIST1H3A, HIST2H4, HIST1H3F, HIST1H4H, HIST1H3G, HIST1H4I, HIST1H4J, HIST1H3I, HIST1H4C, HIST1H3C, HIST1H4D, HIST1H3D, HIST1H3E, HIST1H4F	508	32	18082	18.9096	1.14329e-13	2.28659e-14	2.20786e-14
GOTERM_CC_DIRECT	GO:0000788~nuclear nucleosome	18	3.18021	4.8209e-16	HIST1H2BN, HIST1H2BM, HIST1H2BP, HIST1H2BJ, HIST1H2BL, HIST1H2BK, HIST1H3A, HIST1H3F, HIST1H2BF, HIST1H3G, HIST1H2BH, HIST1H2BG, HIST1H3I, HIST1H2BB, HIST1H3C, HIST1H3D, HIST1H3E, HIST1H2BC	527	44	19662	15.2629	1.58096e-13	2.45177e-14	2.23139e-14
GOTERM_BP_DIRECT	GO:0006351~transcription, DNA-templated	117	20.6714	8.44324e-17	JADE1, RORA, SOX2, SOX1, SALL3, SOX6, HOXA6, SOX5, EOMES, MEF2C, MSX3, LMO3, EBF1, TRP73, EBF2, EBF3, TBR1, RUNX1, MAF, COL4A2, HOXB2, LMX1B, HOXB8, HOXB7, HOXB6, CASZ1, AKNA, TSHZ3, ANP32A, DLX5, FOXG1, TSHZ1, TSHZ2, ARX, CDCA7, FOXO6, PRDM13, BHLHE22, NEUROD2, NHLH2, SCRT2, HNRNPDL, NEUROD6, NKX2-1, NKX2-3, HOXC6, TFAP2A, ZBTB18, HSPA8, TFAP2B, JUN, TFAP2C, BCL11B, NR2F1, NR2F2, ZFHX4, SCRT1, L…	508	1885	18082	2.20931	2.83773e-13	3.59682e-14	3.47299e-14
GOTERM_BP_DIRECT	GO:0051290~protein heterotetramerization	19	3.35689	1.75657e-16	RRM1, RRM2, HIST1H4K, LRP4, HIST1H4A, HIST1H3A, HIST2H4, HIST1H3F, HIST1H4H, HIST1H3G, HIST1H4I, HIST1H4J, HIST1H3I, HIST1H4C, HIST1H3C, HIST1H4D, HIST1H3D, HIST1H3E, HIST1H4F	508	47	18082	14.3893	5.67546e-13	6.41399e-14	6.19317e-14
GOTERM_BP_DIRECT	GO:0007067~mitotic nuclear division	39	6.89046	5.11281e-16	ERCC6L, CDCA2, CDCA3, CCNF, BUB1B, CDCA8, KIF11, SMC4, AURKB, NCAPH, SMC2, SKA2, CDC20, CCNB2, CCNB1, MIS18BP1, NUF2, NUSAP1, FBXO5, MAP9, HELLS, CENPV, SPAG5, UBE2C, PLK1, CDC6, KNL1, CCNA2, NEDD1, ASPM, TPX2, KIF18B, PSRC1, STAG2, INCENP, NCAPD2, RAN, SPC25, MAD2L1	508	277	18082	5.0115	1.41887e-12	1.48591e-13	1.43475e-13
GOTERM_BP_DIRECT	GO:0006355~regulation of transcription, DNA-templated	131	23.1449	5.23207e-16	JADE1, RORA, SOX2, SOX1, SALL3, SOX6, HOXA6, TMPO, SOX5, EOMES, MEF2C, MSX3, LMO3, EBF1, TRP73, EBF2, EBF3, TBR1, ISL1, RUNX1, MAF, HOXB2, LMX1B, HOXB8, HOXB7, HOXB6, DLX1, DLX2, CASZ1, AKNA, TSHZ3, ANP32A, DLX5, DLX6, FOXG1, TSHZ1, TSHZ2, ARX, CDCA7, FOXO6, PRDM13, BHLHE22, NEUROD2, NHLH2, SCRT2, HNRNPDL, NEUROD6, NKX2-1, NKX2-3, HOXC6, TFAP2A, ZBTB18, HSPA8, TFAP2B, JUN, TFAP2C, BCL11B, NR2F1, …	508	2279	18082	2.04602	1.41887e-12	1.48591e-13	1.43475e-13
GOTERM_BP_DIRECT	GO:0051301~cell division	45	7.95053	6.94602e-16	ERCC6L, CDCA2, CDCA3, CCNF, BUB1B, CDCA8, KIF11, SMC4, AURKB, NCAPH, SMC2, SKA2, CDC20, CCNB2, CCNB1, CDC45, CCND2, MIS18BP1, NUF2, NUSAP1, FBXO5, ECT2, MAP9, HELLS, CENPV, SPAG5, UBE2C, PLK1, CDC6, KNL1, CCNA2, NEDD1, ASPM, TPX2, KIF18B, PSRC1, STAG2, PRC1, INCENP, MCM5, NCAPD2, CCNO, RAN, SPC25, MAD2L1	508	374	18082	4.28276	1.70264e-12	1.7754e-13	1.71428e-13
GOTERM_BP_DIRECT	GO:0000122~negative regulation of transcription from RNA polymerase II promoter	64	11.3074	1.35968e-15	CDKN1C, NR2E1, FOXM1, DMBX1, SOX2, HIST1H1D, HIST1H1E, CD36, FEZF2, SOX6, JARID2, HMGN2, FEZF1, HIST1H1C, EOMES, OSR2, ZHX2, MEF2C, MSX3, TRP73, PAX3, OLIG2, ISL1, RBL1, MAF, RARA, RARB, DLX1, DLX2, PCNA, NFIX, UHRF1, FOXG1, ARX, PRDM13, AURKB, SCRT2, HIST1H3F, NKX2-1, HIST1H3C, HIST1H3D, E2F8, HIST1H3E, TFAP2A, ZBTB18, TFAP2B, JUN, SKOR2, CAV1, PLK1, NR2F1, FZD8, NR2F2, VAX1, POU4F1, POU4F2, SCR…	508	729	18082	3.12489	3.40528e-12	3.15939e-13	3.05062e-13
GOTERM_BP_DIRECT	GO:0045815~positive regulation of gene expression, epigenetic	16	2.82686	2.79045e-15	HIST1H4K, HIST1H4A, HIST1H3A, HIST2H4, HIST1H3F, HIST1H4H, HIST1H3G, HIST1H4I, HIST1H4J, HIST1H3I, HIST1H4C, HIST1H3C, HIST1H4D, HIST1H3D, HIST1H3E, HIST1H4F	508	33	18082	17.2579	7.09433e-12	5.94365e-13	5.73902e-13
INTERPRO	IPR020479:Homeodomain, metazoa	22	3.88693	7.44001e-15	EMX1, DLX1, EMX2, DLX2, MSX3, DLX5, DLX6, GSX2, EN2, EVX1, EVX2, TLX3, TLX1, NKX2-1, HOXD4, HOXB2, HOXB8, HOXA6, HOXB7, NKX2-3, HOXB6, HOXC6	519	91	20594	9.593	6.63514e-12	1.10608e-12	1.054e-12
UP_KEYWORDS	Acetylation	139	24.5583	8.80132e-14	GLDC, JADE1, BUB1B, MKI67, SMC4, SMC2, IPO5, CDC20, HMGN2, TGM2, TMPO, CAST, MEF2C, HIST1H2AK, EBF1, HBB-BT, RUNX1, MSH6, HIST2H4, HAT1, HIST1H2BF, HIST1H2BH, KIF20A, HIST1H2BG, HIST1H2BB, EIF1B, HIST1H2BC, GPM6A, WDR62, NCAPH, HSP90B1, PIK3R5, STIP1, CCNB1, HIST1H3A, HSPH1, HNRNPDL, FIGNL1, HIST1H3F, HIST1H3G, CLSPN, HIST1H3I, ECT2, APOB, HIST1H3C, MAP9, HIST1H3D, HIST1H3E, HSPA8, JUN, BCL11B, H…	538	3125	22680	1.8751	2.40351e-11	1.41339e-12	1.2063e-12
GOTERM_BP_DIRECT	GO:0045944~positive regulation of transcription from RNA polymerase II promoter	75	13.2509	1.12385e-14	TOP2A, PID1, HMGB2, SLC40A1, RORA, HMGB1, LDB2, FOXM1, SOX2, SOX1, MECOM, SIX3, SOX6, SOX5, EOMES, OSR2, MEF2C, H2AFZ, WNT5A, EBF1, TRP73, EN2, EBF2, PAX3, EBF3, PAX6, TBR1, ISL1, DCN, PAX1, RUNX1, TFDP1, MAF, PAX9, RARA, RARB, LMX1B, PRKD1, CREB5, DLX2, AKNA, NFIX, DLX5, CEBPG, NEUROD2, HSPH1, NEUROD6, NKX2-1, NKX2-3, E2F8, TFAP2A, TFAP2B, TFAP2C, JUN, FZD5, EYA1, BCL11B, ATAD2, NR2F1, FZD8, EVX…	508	995	18082	2.683	2.86611e-11	2.20966e-12	2.13359e-12
GOTERM_MF_DIRECT	GO:0042393~histone binding	25	4.41696	5.86803e-14	ANP32A, UHRF1, HIST1H3A, HIST1H3F, HIST1H3G, HIST1H3I, HIST1H3C, HIST1H3D, HIST1H3E, HIST1H4K, ATAD2, H2AFX, DEK, HIST1H4A, NASP, HIST2H4, HAT1, HIST1H4H, NCAPD2, HIST1H4I, HIST1H4J, HIST1H4C, HIST1H4D, MCM2, HIST1H4F	489	124	17446	7.19292	3.53559e-11	8.83139e-12	8.36195e-12
UP_KEYWORDS	Activator	49	8.65724	8.23077e-13	ZFP367, JADE1, RORA, NR2E1, FOXM1, SOX2, SOX1, SOX6, SOX5, EOMES, MEF2C, EBF1, CIRBP, TRP73, EBF2, EBF3, DYNLL1, PAX1, RUNX1, TFDP1, MAF, LMX1B, CREB5, AKNA, NFIX, DLX5, CEBPG, FOXO6, NEUROD2, HNRNPDL, NEUROD6, NKX2-1, E2F8, TFAP2A, TFAP2B, TFAP2C, JUN, EYA1, ATAD2, NR2F1, NR2F2, POU4F2, NFIA, LHX2, NFIB, SP4, SP3, MAMLD1, NEUROG2	538	624	22680	3.31034	2.24712e-10	1.24833e-11	1.06543e-11
KEGG_PATHWAY	mmu04110:Cell cycle	24	4.24028	3.6355e-13	CDKN1C, CDKN1B, CDKN2C, PCNA, MCM7, PLK1, BUB1B, CDC6, YWHAZ, CCNA2, CDC20, CCNB2, CCNB1, CDC45, RBL1, STAG2, TFDP1, CCND2, MCM3, MCM4, MCM5, MCM6, MCM2, MAD2L1	218	124	7691	6.82835	6.98108e-11	2.32672e-11	2.14494e-11
GOTERM_MF_DIRECT	GO:0000981~RNA polymerase II transcription factor activity, sequence-specific DNA binding	27	4.77032	2.87334e-12	DLX1, FOXG1, ARX, FOXO6, BHLHE22, FOXM1, SOX2, NHLH2, SIX6, SIX3, SOX5, TFAP2A, TFAP2B, JUN, MEF2C, TFAP2C, TRP73, PAX6, POU4F1, POU4F2, RUNX1, TFDP1, MAF, NFIA, NFIB, SP4, MKX	489	174	17446	5.53607	1.72977e-09	3.45951e-10	3.27561e-10
GOTERM_BP_DIRECT	GO:0007399~nervous system development	40	7.06714	2.13838e-12	RET, SEMA5A, ROBO3, GPM6A, CHRNA3, ARX, BHLHE22, EFNA5, CDC20, EFNB1, NEUROD2, SOX1, FUT9, NEUROD6, APOB, ECT2, FEZF2, FEZF1, EPHB3, EPHA5, TFAP2A, EPHA4, MEF2C, RBFOX1, NR2F1, PAX3, UNCX, ISLR2, GFRA1, NAV2, SEMA4G, OLIG2, VAX1, POU4F1, LHX2, LHX1, LHX6, PRKD1, NEUROG2, GAS7	508	377	18082	3.7766	5.46575e-09	3.90408e-10	3.76966e-10
GOTERM_BP_DIRECT	GO:0006260~DNA replication	23	4.0636	3.74547e-12	CDT1, RRM1, RRM2, PCNA, NFIX, MCM7, RPA1, CDC6, POLA1, CDC45, NFIA, NASP, NFIB, POLD1, POLD2, MCM3, MCM4, RBMS1, MCM5, MCM6, DTL, POLE, MCM2	508	123	18082	6.65588	9.57337e-09	6.38228e-10	6.16255e-10
GOTERM_BP_DIRECT	GO:0007411~axon guidance	25	4.41696	4.10482e-12	SEMA5A, ROBO3, LAMA2, DLX5, ARX, EFNA5, EFNB1, CDH4, FLRT3, NKX2-1, FEZF2, FEZF1, EPHB3, EPHA5, EPHA4, WNT5A, PAX6, UNC5C, VAX1, POU4F2, KIF26A, LHX2, KIF26B, CNTN2, NEUROG2	508	149	18082	5.97223	1.04919e-08	6.55745e-10	6.33169e-10
GOTERM_MF_DIRECT	GO:0003700~transcription factor activity, sequence-specific DNA binding	64	11.3074	6.86007e-12	ZFP367, HMGB2, RORA, NR2E1, FOXM1, AFF1, DMBX1, SOX2, MECOM, SALL3, SIX3, SOX6, HOXA6, SOX5, EOMES, ZHX2, MEF2C, WNT5A, EBF1, TRP73, PAX3, PAX6, TBR1, OLIG2, PAX1, RUNX1, DMRTA2, TFDP1, MAF, PAX9, RARA, RARB, HOXB2, LMX1B, HOXB8, HOXB7, HOXB6, CREB5, NFIX, FOXG1, CEBPG, FOXO6, NKX2-1, E2F8, HOXC6, TFAP2A, TFAP2B, TFAP2C, JUN, NR2F1, DMRT3, NR2F2, VAX1, POU4F1, POU4F2, NR6A1, NFIA, NFIB, SP4, LHX1…	489	883	17446	2.58587	4.12976e-09	6.88294e-10	6.51707e-10
UP_KEYWORDS	Methylation	59	10.424	6.5921e-11	CDKN1C, RORA, HIST2H2AC, TUBA1B, DPYSL4, HIST1H1E, HIST1H1B, HIST1H1C, TMPO, RBFOX1, PRMT8, H2AFZ, HIST1H2AK, CIRBP, HBB-BT, E330009J07RIK, RUNX1, ACTA2, HIST2H4, HIST1H2BF, RARA, HIST1H2BH, HIST1H2BG, HIST1H2BB, GAPDH, HIST1H2BC, PLEC, HIST1H2BN, HIST1H2BM, HIST1H2BP, PCNA, NFIX, HIST1H2BJ, HIST1H2BL, HIST1H2BK, SLAIN1, HIST1H3A, HNRNPDL, POLD1, HIST1H3F, HIST1H3G, HIST1H3I, FLNC, HIST1H3C, HIST…	538	960	22680	2.59085	1.79964e-08	9.47181e-10	8.084e-10
GOTERM_BP_DIRECT	GO:0030182~neuron differentiation	23	4.0636	7.29732e-12	RET, EMX1, EMX2, MEF2C, EN2, WNT8B, GFRA1, TBR1, OLIG2, BHLHE22, ISL1, POU4F1, POU4F2, RUNX1, TLX3, LHX2, TLX1, ID3, LMX1B, CORIN, NEUROG2, WNT4, GAS7	508	127	18082	6.44625	1.86518e-08	1.09717e-09	1.0594e-09
KEGG_PATHWAY	mmu05203:Viral carcinogenesis	29	5.12367	4.51452e-11	HIST1H2BN, HIST1H2BM, HIST1H2BP, CDKN1B, HIST1H2BJ, HIST1H2BL, HIST1H2BK, PIK3R5, CDC20, CCND2, JUN, HIST1H4K, YWHAZ, CCNA2, HIST1H4A, RBL1, HIST2H4, HIST1H2BF, HIST1H4H, HIST1H2BH, HIST1H4I, HIST1H2BG, HIST1H4J, HIST1H2BB, HIST1H4C, HIST1H4D, HIST1H4F, CREB5, HIST1H2BC	218	231	7691	4.42907	8.66788e-09	2.16697e-09	1.99768e-09
GOTERM_BP_DIRECT	GO:0000183~chromatin silencing at rDNA	16	2.82686	1.79843e-11	HIST1H4K, HIST1H4A, HIST1H3A, HIST2H4, HIST1H3F, HIST1H4H, HIST1H3G, HIST1H4I, HIST1H4J, HIST1H3I, HIST1H4C, HIST1H3C, HIST1H4D, HIST1H3D, HIST1H3E, HIST1H4F	508	55	18082	10.3548	4.59678e-08	2.55377e-09	2.46584e-09
INTERPRO	IPR000558:Histone H2B	11	1.94346	2.55849e-11	HIST1H2BN, HIST1H2BM, HIST1H2BP, HIST1H2BJ, HIST1H2BL, HIST1H2BK, HIST1H2BF, HIST1H2BH, HIST1H2BG, HIST1H2BB, HIST1H2BC	519	21	20594	20.7848	2.28217e-08	3.26025e-09	3.10674e-09
GOTERM_BP_DIRECT	GO:0045665~negative regulation of neuron differentiation	18	3.18021	2.60292e-11	CASZ1, ZHX2, CAV1, IRX3, FOXG1, TRP73, PAX6, OLIG2, NR2E1, PRPF19, ISL1, SOX2, ASPM, TLX3, SIX3, ID4, CNTN2, FEZF2	508	76	18082	8.43027	6.65306e-08	3.50161e-09	3.38105e-09
UP_KEYWORDS	Neurogenesis	26	4.59364	1.1994e-09	SEMA5A, ROBO3, GPM6A, ARX, BHLHE22, EFNA5, CDC20, EFNB1, NEUROD2, NEUROD6, ECT2, FEZF2, FEZF1, EPHB3, EPHA5, EPHA4, MEF2C, PAX3, UNCX, ISLR2, SEMA4G, LHX1, LHX6, PRKD1, NEUROG2, GAS7	538	247	22680	4.43749	3.27436e-07	1.63718e-08	1.3973e-08
INTERPRO	IPR019809:Histone H4, conserved site	9	1.59011	1.74969e-10	HIST1H4A, HIST1H4K, HIST2H4, HIST1H4H, HIST1H4I, HIST1H4J, HIST1H4C, HIST1H4D, HIST1H4F	519	13	20594	27.4709	1.56073e-07	1.73414e-08	1.65249e-08
INTERPRO	IPR001951:Histone H4	9	1.59011	1.74969e-10	HIST1H4A, HIST1H4K, HIST2H4, HIST1H4H, HIST1H4I, HIST1H4J, HIST1H4C, HIST1H4D, HIST1H4F	519	13	20594	27.4709	1.56073e-07	1.73414e-08	1.65249e-08
GOTERM_MF_DIRECT	GO:0005515~protein binding	176	31.0954	2.61754e-10	ALDH1L1, PID1, ARL6IP1, IRS4, MLC1, BUB1B, RORA, CELSR1, EVX1OS, IPO5, SOX2, CDC20, CCND2, BMPER, DPYSL4, FBXO5, SOX6, WLS, CHGB, TMPO, SOX5, EPHA5, EPHA4, MEF2C, KIRREL2, MSX3, WNT5A, EBF1, TRP73, EBF2, ISLR2, EBF3, UNC5C, ISL1, RUNX1, TIAM2, MAF, HIST2H4, MALAT1, EPHA3, DLX2, CHRNA3, TSHZ3, ANP32A, KLHL14, DLX5, FOXG1, TSHZ1, TSHZ2, CDCA8, PRDM13, BHLHE22, EFNA5, HSP90B1, EFNB1, NEUROD2, STIP1,…	489	4092	17446	1.53449	1.57576e-07	2.25109e-08	2.13143e-08
GOTERM_MF_DIRECT	GO:0001077~transcriptional activator activity, RNA polymerase II core promoter proximal region sequence-specific binding	30	5.30035	5.97113e-10	AKNA, DLX5, CEBPG, NR2E1, SOX2, SOX1, NEUROD6, TFAP2A, TFAP2B, JUN, MEF2C, TFAP2C, BCL11B, EBF1, TRP73, EBF2, PAX6, EBF3, TBR1, MEIS3, ISL1, POU4F1, POU4F2, NR6A1, NFIA, LHX2, NFIB, TLX1, MKX, CREB5	489	270	17446	3.9641	3.59462e-07	4.49328e-08	4.25443e-08
KEGG_PATHWAY	mmu03030:DNA replication	12	2.12014	1.61263e-09	POLA1, PCNA, MCM7, POLD1, POLD2, RPA1, MCM3, MCM4, MCM5, MCM6, POLE, MCM2	218	35	7691	12.0959	3.09624e-07	6.19248e-08	5.70869e-08
INTERPRO	IPR004823:TATA box binding protein associated factor (TAF)	9	1.59011	8.3679e-10	HIST1H4A, HIST1H4K, HIST2H4, HIST1H4H, HIST1H4I, HIST1H4J, HIST1H4C, HIST1H4D, HIST1H4F	519	15	20594	23.8081	7.46416e-07	7.46417e-08	7.11272e-08
GOTERM_BP_DIRECT	GO:0006336~DNA replication-independent nucleosome assembly	11	1.94346	6.15951e-10	HIST1H4A, HIST1H4K, NASP, HIST2H4, HAT1, HIST1H4H, HIST1H4I, HIST1H4J, HIST1H4C, HIST1H4D, HIST1H4F	508	25	18082	15.6616	1.57437e-06	7.87186e-08	7.60084e-08
SMART	SM00427:H2B	11	1.94346	7.97559e-10	HIST1H2BN, HIST1H2BM, HIST1H2BP, HIST1H2BJ, HIST1H2BL, HIST1H2BK, HIST1H2BF, HIST1H2BH, HIST1H2BG, HIST1H2BB, HIST1H2BC	376	21	10425	14.5232	1.72273e-07	8.61364e-08	8.09522e-08
SMART	SM00417:H4	9	1.59011	2.86217e-09	HIST1H4A, HIST1H4K, HIST2H4, HIST1H4H, HIST1H4I, HIST1H4J, HIST1H4C, HIST1H4D, HIST1H4F	376	13	10425	19.195	6.18229e-07	2.06077e-07	1.93674e-07
GOTERM_BP_DIRECT	GO:0045893~positive regulation of transcription, DNA-templated	45	7.95053	1.81573e-09	RET, CDKN1C, DLX5, HMGB2, RORA, FOXM1, AFF1, SOX2, MECOM, NKX2-1, SOX6, FEZF2, FEZF1, WNT4, TFAP2A, EOMES, OSR2, TFAP2B, JUN, MEF2C, EYA1, ATAD2, WNT5A, EBF1, TRP73, PAX3, EBF2, PAX6, EBF3, INHBA, NR2F2, MT3, RUNX1, CCNA2, TFDP1, PSRC1, NFIA, LHX2, NFIB, LHX1, SP3, RARA, LHX5, LGR4, CREB5	508	576	18082	2.78082	4.64099e-06	2.21e-07	2.13391e-07
UP_SEQ_FEATURE	chain:Histone H4	9	1.59011	4.30887e-10	HIST1H4A, HIST1H4K, HIST2H4, HIST1H4H, HIST1H4I, HIST1H4J, HIST1H4C, HIST1H4D, HIST1H4F	509	13	18012	24.4987	6.45469e-07	3.2295e-07	3.20365e-07
GOTERM_CC_DIRECT	GO:0005578~proteinaceous extracellular matrix	30	5.30035	8.55799e-09	HPSE2, LAMA2, COL14A1, COL11A2, WNT8B, HAPLN1, ADAMTSL1, ACAN, VTN, PTPRZ1, GPC1, ADAMTS18, GPC4, ADAMTS9, WNT4, TGM2, COL22A1, WNT7B, WNT5A, NAV2, DCN, COL2A1, BMP1, COL4A2, SMOC1, MATN1, COL9A1, COL8A1, COL9A2, FREM1	527	316	19662	3.54202	3.04664e-06	3.80831e-07	3.46599e-07
UP_KEYWORDS	Alternative splicing	167	29.5053	4.09922e-08	PGAP1, PID1, CCNF, JADE1, CBLB, MKI67, SLC8A2, IPO5, DPYSL4, SALL3, NUSAP1, SOX6, WLS, TMPO, SOX5, CAST, EOMES, EPHA4, OSR2, RBFOX1, MEF2C, KIRREL2, LIMCH1, WNT5A, EBF1, TRP73, CNPY1, MTUS2, EBF3, UNC5C, ISL1, WDR76, RUNX1, TIAM2, MAF, DAAM2, SPATA13, PLA2R1, FREM1, EPHA3, XPR1, SKAP2, CASZ1, ANKRD16, AKNA, CDCA2, EPHA10, CDCA3, DLX5, DLX6, TRANK1, CDCA8, PDGFA, PRDM13, WDR62, SLAIN1, EFNA5, SLC3…	538	4779	22680	1.47313	1.11908e-05	5.32899e-07	4.54819e-07
UP_KEYWORDS	Extracellular matrix	23	4.0636	4.90121e-08	HPSE2, LAMA2, COL14A1, COL22A1, WNT7B, COL11A2, WNT5A, WNT8B, HAPLN1, DCN, ADAMTSL1, ACAN, COL2A1, BMP1, COL4A2, ADAMTS18, SMOC1, COL9A1, MATN1, COL8A1, COL9A2, FREM1, WNT4	538	235	22680	4.12592	1.33802e-05	6.08195e-07	5.19083e-07
SMART	SM00803:TAF	9	1.59011	1.34301e-08	HIST1H4A, HIST1H4K, HIST2H4, HIST1H4H, HIST1H4I, HIST1H4J, HIST1H4C, HIST1H4D, HIST1H4F	376	15	10425	16.6356	2.9009e-06	7.25227e-07	6.81579e-07
GOTERM_BP_DIRECT	GO:0045653~negative regulation of megakaryocyte differentiation	9	1.59011	7.03772e-09	HIST1H4A, HIST1H4K, HIST2H4, HIST1H4H, HIST1H4I, HIST1H4J, HIST1H4C, HIST1H4D, HIST1H4F	508	17	18082	18.8441	1.79882e-05	8.17655e-07	7.89504e-07
GOTERM_BP_DIRECT	GO:0006357~regulation of transcription from RNA polymerase II promoter	35	6.18375	8.23844e-09	DLX1, DLX2, ZFP367, ZFP704, TSHZ3, TSHZ1, CEBPG, TSHZ2, HMGB2, FOXO6, LDB2, SOX2, NKX2-1, HIST1H1D, HIST1H1E, HMGN2, HIST1H1C, TFAP2A, EOMES, ZHX2, TFAP2C, MSX3, PAX3, PAX6, INHBA, DEK, NR2F2, ISL1, POU4F1, POU4F2, RBL1, TFDP1, SP4, LMX1B, MAMLD1	508	397	18082	3.13805	2.10572e-05	9.15541e-07	8.8402e-07
GOTERM_BP_DIRECT	GO:0006270~DNA replication initiation	10	1.76678	8.97024e-09	POLA1, CDC45, MCM7, MCM3, MCM4, MCM5, MCM6, TOPBP1, CDC6, MCM2	508	24	18082	14.831	2.29277e-05	9.55331e-07	9.2244e-07
GOTERM_CC_DIRECT	GO:0042555~MCM complex	7	1.23675	2.7955e-08	MMS22L, MCM7, MCM3, MCM4, MCM5, MCM6, MCM2	527	9	19662	29.0183	9.95194e-06	1.10578e-06	1.00638e-06
GOTERM_CC_DIRECT	GO:0000775~chromosome, centromeric region	19	3.35689	4.29538e-08	HELLS, ERCC6L, CENPV, SPAG5, PLK1, BUB1B, CDCA8, KNL1, MKI67, REC8, AURKB, SKA2, CENPF, STAG2, MIS18BP1, INCENP, NUF2, SPC25, MAD2L1	527	141	19662	5.02749	1.52914e-05	1.52916e-06	1.3917e-06
GOTERM_CC_DIRECT	GO:0043234~protein complex	43	7.59717	5.35078e-08	TOP2A, ALDH1L1, CDKN1B, HMGB2, IRS4, CDCA8, CDC20, STIP1, ZNRF2, HIST1H3A, HIST1H3F, HIST1H3G, CD36, HIST1H3I, HIST1H3C, HIST1H3D, HIST1H3E, HSPA8, MEF2C, EYA1, HIST1H4K, CAV1, CAD, SPTB, YWHAZ, RUNX1, ACTA2, HIST1H4A, NPHS1, NASP, INCENP, LHX1, MGP, HIST2H4, HAT1, HIST1H4H, HIST1H4I, HNRNPC, HIST1H4J, HIST1H4C, HIST1H4D, RAN, HIST1H4F	527	628	19662	2.55462	1.90486e-05	1.73171e-06	1.57605e-06
GOTERM_CC_DIRECT	GO:0031012~extracellular matrix	27	4.77032	1.07325e-07	COL14A1, SBSN, HAPLN1, HSP90B1, ADAMTSL1, VTN, ADAMTS18, TGM2, HSPA8, HIST1H4K, DCN, HIST1H4A, COL2A1, COL4A2, MGP, HIST2H4, HIST1H4H, COL8A1, HIST1H4I, HIST1H4J, HIST1H4C, GAPDH, HIST1H4D, PFKP, RAN, HIST1H4F, PLEC	527	294	19662	3.42636	3.82069e-05	3.18397e-06	2.89777e-06
UP_KEYWORDS	Differentiation	39	6.89046	2.92791e-07	SEMA5A, ROBO3, TENM4, CPNE5, ARX, LRP4, EFNA5, SHB, RASGRP1, CDC20, EFNB1, NHLH2, NEUROD2, MECOM, NEUROD6, THSD7A, JARID2, ECT2, FEZF2, FEZF1, EOMES, MEF2C, FZD5, WNT5A, UNCX, PAX6, DMRT3, TEX15, SEMA4G, NR6A1, BMP1, SMOC1, LHX1, MGP, LHX6, PRKD1, NEUROG2, LGR4, GAS7	538	646	22680	2.54503	7.99287e-05	3.4753e-06	2.9661e-06
GOTERM_MF_DIRECT	GO:0046982~protein heterodimerization activity	39	6.89046	5.30129e-08	TOP2A, HIST1H2BM, HIST1H2BP, CHRNA3, TENM4, CEBPG, HIST1H2BK, PDGFA, SMC4, SMC2, HIST2H2AC, SOX2, DMBX1, NEUROD2, ERBB3, SOX6, SOX5, TFAP2B, JUN, ZHX2, MEF2C, PRMT8, H2AFZ, HIST1H2AK, CAV1, H2AFX, GAD2, H2AFV, DMRT3, INHBA, SPTB, POLA1, DMRTA2, MAF, TLX1, RARA, HIST1H2BH, SAE1, HIST1H2BB	489	514	17446	2.707	3.19132e-05	3.54597e-06	3.35748e-06
GOTERM_CC_DIRECT	GO:0000922~spindle pole	16	2.82686	1.45892e-07	SPAG5, CKAP2L, PLK1, KIF11, WDR62, CDC6, CDC20, NEDD1, TPX2, ASPM, CENPF, CCNB1, PSRC1, PRC1, TOPBP1, MAD2L1	527	106	19662	5.63159	5.19361e-05	3.99519e-06	3.63607e-06
GOTERM_BP_DIRECT	GO:0021796~cerebral cortex regionalization	7	1.23675	3.68979e-08	EOMES, EMX1, DMRTA2, EMX2, NR2F1, PAX6, BHLHE22	508	9	18082	27.6846	9.43066e-05	3.77244e-06	3.64256e-06
UP_SEQ_FEATURE	cross-link:Glycyl lysine isopeptide (Lys-Gly) (interchain with G-Cter in ubiquitin); alternate	9	1.59011	7.3659e-09	HIST1H4A, HIST1H4K, HIST2H4, HIST1H4H, HIST1H4I, HIST1H4J, HIST1H4C, HIST1H4D, HIST1H4F	509	17	18012	18.7343	1.10341e-05	3.68049e-06	3.65103e-06
INTERPRO	IPR018525:Mini-chromosome maintenance, conserved site	6	1.06007	5.80479e-08	MCM7, MCM3, MCM4, MCM5, MCM6, MCM2	519	6	20594	39.6802	5.17774e-05	4.70716e-06	4.48552e-06
UP_KEYWORDS	Repressor	34	6.00707	6.20931e-07	NFIX, TSHZ3, ANP32A, UHRF1, TSHZ1, CELF2, TSHZ2, NR2E1, BHLHE22, DMBX1, HNRNPDL, SIX3, NKX2-1, JARID2, FEZF2, FEZF1, E2F8, ZBTB18, HSPA8, ZHX2, SKOR1, SKOR2, BCL11B, MSX3, IRX3, CIRBP, NR2F1, ZFHX4, SCRT1, RUNX1, RBL1, MAF, ID4, ID3	538	534	22680	2.6841	0.0001695	7.06309e-06	6.02821e-06
GOTERM_BP_DIRECT	GO:0001764~neuron migration	18	3.18021	6.79271e-08	ROBO3, GPM6A, MEF2C, ARX, NR2F1, CCK, PAX6, NR2F2, CELSR1, VAX1, ASPM, SOX1, TLX3, NKX2-1, CNTN2, LMX1B, FEZF1, NEUROG2	508	124	18082	5.16694	0.000173607	6.67775e-06	6.44785e-06
UP_KEYWORDS	Centromere	16	2.82686	6.97622e-07	ERCC6L, CENPV, SPAG5, PLK1, BUB1B, CDCA8, KNL1, REC8, AURKB, SKA2, STAG2, MIS18BP1, INCENP, NUF2, SPC25, MAD2L1	538	134	22680	5.03357	0.000190433	7.61803e-06	6.50184e-06
KEGG_PATHWAY	mmu05202:Transcriptional misregulation in cancer	19	3.35689	7.93883e-07	MEF2C, CDKN1B, CDKN2C, EYA1, PDGFA, AFF1, RUNX1, HIST1H3A, MAF, CCND2, TLX3, TLX1, HIST1H3F, RARA, HIST1H3G, HIST1H3I, HIST1H3C, HIST1H3D, HIST1H3E	218	165	7691	4.06252	0.000152414	2.54042e-05	2.34195e-05
GOTERM_CC_DIRECT	GO:0000785~chromatin	16	2.82686	1.41788e-06	PLK1, H2AFX, TRP73, ESCO2, POLA1, RAD51, STAG2, CCND2, HIST1H3F, HMGN2, HIST1H3C, HIST1H3D, RAN, MCM2, HIST1H3E, TMPO	527	126	19662	4.73769	0.000504639	3.60547e-05	3.28138e-05
GOTERM_BP_DIRECT	GO:0021879~forebrain neuron differentiation	7	1.23675	3.77682e-07	SOX2, DLX1, DLX2, SOX1, NKX2-1, LHX5, LHX8	508	12	18082	20.7635	0.000964891	3.57539e-05	3.4523e-05
KEGG_PATHWAY	mmu04550:Signaling pathways regulating pluripotency of stem cells	17	3.00353	1.47527e-06	FZD5, DLX5, WNT7B, WNT5A, FZD8, WNT8B, PAX6, INHBA, ISL1, PIK3R5, SOX2, ID4, ID3, LHX5, JARID2, FGFR3, WNT4	218	138	7691	4.34606	0.000283211	4.04644e-05	3.73031e-05
GOTERM_CC_DIRECT	GO:0000796~condensin complex	5	0.883392	2.47882e-06	NCAPG, NCAPD2, SMC4, NCAPH, SMC2	527	5	19662	37.3093	0.000882071	5.88306e-05	5.35425e-05
GOTERM_CC_DIRECT	GO:0005819~spindle	15	2.65018	2.69162e-06	SPAG5, PLK1, KIF11, CDC6, PRPF19, AURKB, KIF15, TPX2, CENPF, PSRC1, PRC1, INCENP, NUSAP1, FBXO5, KIF20A	527	116	19662	4.82448	0.00095776	5.98886e-05	5.45054e-05
GOTERM_BP_DIRECT	GO:0021895~cerebral cortex neuron differentiation	7	1.23675	6.84794e-07	EOMES, EMX1, ID4, NKX2-1, LHX6, NR2E1, FEZF2	508	13	18082	19.1663	0.0017488	5.88271e-05	5.68017e-05
GOTERM_BP_DIRECT	GO:0060968~regulation of gene silencing	7	1.23675	6.84794e-07	HIST1H3A, HIST1H3F, HIST1H3G, HIST1H3I, HIST1H3C, HIST1H3D, HIST1H3E	508	13	18082	19.1663	0.0017488	5.88271e-05	5.68017e-05
GOTERM_BP_DIRECT	GO:0045165~cell fate commitment	13	2.29682	6.90459e-07	MEF2C, EYA1, WNT7B, WNT5A, WNT8B, PAX6, NR2E1, SOX2, TLX1, SOX6, NEUROG2, SOX5, WNT4	508	72	18082	6.42678	0.00176326	5.88271e-05	5.68017e-05
GOTERM_BP_DIRECT	GO:0030900~forebrain development	14	2.4735	7.63184e-07	EMX2, FOXG1, ARX, NR2F1, TRP73, PAX6, NR2F2, SOX1, MECOM, NFIB, FEZF2, FEZF1, FGFR3, NEUROG2	508	86	18082	5.79445	0.0019488	6.29257e-05	6.07593e-05
GOTERM_MF_DIRECT	GO:0000978~RNA polymerase II core promoter proximal region sequence-specific DNA binding	29	5.12367	1.10081e-06	AKNA, DLX5, CEBPG, SOX1, NEUROD6, FEZF2, FEZF1, E2F8, TFAP2A, JUN, MEF2C, SKOR1, SKOR2, BCL11B, H2AFZ, EBF1, TRP73, EBF2, PAX6, EBF3, ISL1, POU4F2, NR6A1, NFIA, LHX2, NFIB, TLX1, HNRNPC, MKX	489	359	17446	2.88198	0.000662468	6.62687e-05	6.27461e-05
GOTERM_CC_DIRECT	GO:0000776~kinetochore	15	2.65018	4.03685e-06	ERCC6L, CENPV, SPAG5, PLK1, BUB1B, KNL1, DYNLL1, AURKB, SKA2, CENPF, KIF18A, INCENP, NUF2, SPC25, MAD2L1	527	120	19662	4.66366	0.00143609	8.45364e-05	7.69377e-05
INTERPRO	IPR001208:Mini-chromosome maintenance, DNA-dependent ATPase	6	1.06007	1.14472e-06	MCM7, MCM3, MCM4, MCM5, MCM6, MCM2	519	9	20594	26.4534	0.00102057	8.5091e-05	8.10844e-05
UP_KEYWORDS	Cytoskeleton	50	8.83392	9.13952e-06	CCNF, JADE1, KIF11, PRPF19, KIF15, CDC20, TUBA1B, NUSAP1, TOPBP1, FBXO5, GTSE1, CKAP2L, SHROOM3, MTUS2, DYNLL1, SPTB, KIF4, ACTA2, ASPM, PSRC1, INCENP, HAP1, KIF20A, DTL, GAPDH, PLEC, CDCA8, WDR62, AURKB, SKA2, FGD3, CCNB1, FLNC, ECT2, MAP9, CENPV, CEP112, SPAG5, PLK1, TPX2, NEDD1, KIF18A, RAD51, KIF18B, KIF26A, KITL, PRC1, PPP2R2B, KIF26B, MAD2L1	538	1073	22680	1.96441	0.00249199	9.59649e-05	8.19041e-05
UP_KEYWORDS	Glycoprotein	130	22.9682	1.00966e-05	SEMA5A, PGAP1, HPSE2, CELSR1, SLC8A2, CDH4, CDH3, BMPER, MPZ, THSD7A, PLXNC1, EPHB3, CHGB, EPHA5, EPHA4, KIRREL2, SLC6A17, SLC6A15, WNT5A, ISLR2, UNC5C, COL4A2, CERCAM, HIST1H2BF, HIST1H2BH, HIST1H2BG, PLA2R1, HIST1H2BB, FREM1, EPHA3, HIST1H2BC, GPM6A, CHRNA3, EPHA10, GPR88, PDGFA, EFNA5, PCDH19, CACNA1E, HSP90B1, SEL1L3, EFNB1, VTN, FUT9, FLRT3, ADAMTS18, APOB, CPA4, WNT4, FZD5, FZD8, INHBA, KIF…	538	3815	22680	1.43651	0.00275258	0.000102088	8.71297e-05
INTERPRO	IPR000164:Histone H3	7	1.23675	1.58985e-06	HIST1H3A, HIST1H3F, HIST1H3G, HIST1H3I, HIST1H3C, HIST1H3D, HIST1H3E	519	16	20594	17.3601	0.00141714	0.000109088	0.000103952
INTERPRO	IPR005819:Histone H5	6	1.06007	2.24201e-06	HIST1H1D, HIST1H1E, H1FX, HIST1H1A, HIST1H1B, HIST1H1C	519	10	20594	23.8081	0.00199788	0.000142848	0.000136122
GOTERM_CC_DIRECT	GO:0005874~microtubule	25	4.41696	8.77751e-06	KIF11, KIF15, SKA2, SLC8A2, TUBA1B, HSPH1, NUSAP1, GTSE1, MAP9, HSPA8, SPAG5, MTUS2, SHROOM3, DYNLL1, MT3, KIF4, ASPM, TPX2, KIF18A, KIF18B, KIF26A, PRC1, INCENP, KIF26B, KIF20A	527	327	19662	2.85239	0.00311993	0.0001736	0.000157995
UP_KEYWORDS	Microtubule	20	3.53357	1.90229e-05	SPAG5, SHROOM3, MTUS2, KIF11, DYNLL1, KIF15, KIF4, SKA2, TPX2, KIF18A, TUBA1B, KIF18B, KIF26A, PRC1, INCENP, KIF26B, NUSAP1, KIF20A, GTSE1, MAP9	538	264	22680	3.19365	0.00517983	0.000185473	0.000158297
GOTERM_CC_DIRECT	GO:0030496~midbody	15	2.65018	1.03303e-05	CLIC4, SPAG5, PLK1, CDCA8, AURKB, HSP90B1, KIF4, ASPM, CENPF, PSRC1, PRC1, INCENP, KIF20A, ECT2, RAN	527	130	19662	4.30492	0.00367085	0.000193557	0.000176158
GOTERM_CC_DIRECT	GO:0000793~condensed chromosome	8	1.41343	1.12379e-05	TOP2A, RAD51, RPA1, HMGB2, NCAPG, NCAPD2, MKI67, SMC2	527	30	19662	9.94915	0.00399273	0.000200035	0.000182054
GOTERM_BP_DIRECT	GO:0021987~cerebral cortex development	12	2.12014	2.73249e-06	ZBTB18, SOX2, EMX1, ASPM, EMX2, TFAP2C, LHX2, NPY, FOXG1, H2AFX, NR2E1, WDR62	508	68	18082	6.28138	0.00695991	0.000218257	0.000210743
GOTERM_BP_DIRECT	GO:0051216~cartilage development	13	2.29682	2.88797e-06	DLX2, COL11A2, WNT5A, SULF1, TYMS, SULF2, COL2A1, BMP1, MGP, COL9A1, SOX6, FGFR3, SOX5	508	82	18082	5.64303	0.00735447	0.000223686	0.000215985
GOTERM_MF_DIRECT	GO:0000977~RNA polymerase II regulatory region sequence-specific DNA binding	21	3.71025	4.23629e-06	TFAP2A, EOMES, OSR2, DLX1, MEF2C, TFAP2C, DLX2, NFIX, RORA, RUNX1, DMBX1, NHLH2, NEUROD2, PAX9, SP3, KLF9, RARA, NKX2-1, RARB, LMX1B, JARID2	489	221	17446	3.39011	0.002547	0.000231841	0.000219517
SMART	SM00350:MCM	6	1.06007	6.55871e-06	MCM7, MCM3, MCM4, MCM5, MCM6, MCM2	376	9	10425	18.484	0.00141568	0.000283336	0.000266284
UP_SEQ_FEATURE	compositionally biased region:Ala-rich	16	2.82686	8.3117e-07	SKOR2, IRX3, CELF2, ARX, IRS4, FOXO6, EVX1, BHLHE22, VAX1, POU4F1, DMRTA2, ZNRF2, MAF, CAMKV, SP3, SP8	509	115	18012	4.92341	0.00124432	0.00027386	0.000271667
UP_SEQ_FEATURE	domain:MCM	6	1.06007	9.13474e-07	MCM7, MCM3, MCM4, MCM5, MCM6, MCM2	509	8	18012	26.5403	0.00136745	0.00027386	0.000271667
GOTERM_BP_DIRECT	GO:0006268~DNA unwinding involved in DNA replication	6	1.06007	3.81136e-06	TOP2A, RAD51, MCM7, MCM4, MCM6, MCM2	508	10	18082	21.3567	0.00969455	0.000286524	0.00027666
GOTERM_BP_DIRECT	GO:0030154~cell differentiation	46	8.12721	3.97112e-06	SEMA5A, ROBO3, DLX1, DLX2, TENM4, CPNE5, ARX, LRP4, EFNA5, SHB, RASGRP1, CDC20, EFNB1, NHLH2, NEUROD2, MECOM, NEUROD6, THSD7A, JARID2, ECT2, FEZF2, FEZF1, WNT4, EOMES, OSR2, MEF2C, TFAP2C, FZD5, WNT5A, UNCX, PAX6, DMRT3, TEX15, SEMA4G, VAX1, NR6A1, BMP1, SMOC1, LHX1, MGP, LHX6, PRKD1, FGFR3, NEUROG2, LGR4, GAS7	508	780	18082	2.09916	0.0100989	0.000290005	0.00028002
UP_SEQ_FEATURE	cross-link:Glycyl lysine isopeptide (Lys-Gly) (interchain with G-Cter in ubiquitin)	27	4.77032	1.31421e-06	HIST1H2BN, HIST1H2BM, HIST1H2BP, PCNA, HIST1H2BJ, UHRF1, HIST1H2BL, HIST1H2BK, HMGB1, HIST2H2AC, TUBA1B, HIST1H3F, HIST1H3C, HIST1H3D, HIST1H1C, HIST1H3E, H2AFZ, HIST1H2AK, H2AFX, H2AFV, HIST1H2BF, HIST1H2BH, HIST1H2BG, HIST1H2BB, HOXB7, RAN, HIST1H2BC	509	318	18012	3.00456	0.00196675	0.000328334	0.000325706
UP_KEYWORDS	Zinc	79	13.9576	4.20852e-05	ZFP367, KDM5D, JADE1, CBLB, RORA, NR2E1, MECOM, SALL3, FBXO5, FEZF2, POLE, FEZF1, OSR2, ZHX2, SLC30A3, LIMCH1, LMO3, CAD, EBF1, TRP73, EBF2, EBF3, ESCO2, ISL1, DMRTA2, DDAH1, RARA, RARB, TRIM59, LMX1B, PRKD1, PDZRN4, MCM2, CASZ1, ZFP704, TSHZ3, UHRF1, TSHZ1, TSHZ2, PRDM13, SLC30A10, RASGRP1, FGD3, NEURL1B, GLRA1, SCRT2, ZNRF2, GPC1, POLD1, ADAMTS18, CHN2, CPA4, ZBTB18, BCL11B, SIAH3, NR2F1, RPA1,…	538	2099	22680	1.58663	0.0114238	0.000396182	0.000338133
GOTERM_MF_DIRECT	GO:0019904~protein domain specific binding	24	4.24028	7.2129e-06	HIST1H4K, WNT5A, HMGB2, IRS4, DYNLL1, YWHAZ, HIST1H4A, TFDP1, NPHS1, HIST2H4, CHMP2B, RARA, HIST1H4H, ARHGEF4, ID3, HIST1H4I, HAP1, HIST1H4J, HNRNPC, HIST1H4C, HIST1H4D, RAN, HIST1H4F, TGM2	489	289	17446	2.96279	0.00433277	0.000361847	0.000342613
INTERPRO	IPR001827:Homeobox protein, antennapedia type, conserved site	7	1.23675	7.06266e-06	HOXB2, HOXD4, HOXB8, HOXB7, HOXA6, HOXB6, HOXC6	519	20	20594	13.8881	0.00628011	0.000419993	0.000400217
INTERPRO	IPR000047:Helix-turn-helix motif	8	1.41343	7.53469e-06	DLX1, DLX2, EMX2, DLX5, MSX3, DLX6, VAX1, HOXB8	519	30	20594	10.5814	0.00669843	0.000420059	0.00040028
UP_KEYWORDS	Cyclin	8	1.41343	5.27484e-05	CDKN1C, CCNA2, CCNB2, CCNB1, CCND2, CCNI, CCNF, CCNO	538	42	22680	8.02974	0.0142975	0.00048001	0.000409679
SMART	SM00428:H3	7	1.23675	1.22715e-05	HIST1H3A, HIST1H3F, HIST1H3G, HIST1H3I, HIST1H3C, HIST1H3D, HIST1H3E	376	16	10425	12.1302	0.00264715	0.000441774	0.000415186
GOTERM_BP_DIRECT	GO:0006352~DNA-templated transcription, initiation	9	1.59011	6.81755e-06	HIST1H4A, HIST1H4K, HIST2H4, HIST1H4H, HIST1H4I, HIST1H4J, HIST1H4C, HIST1H4D, HIST1H4F	508	37	18082	8.65812	0.0172748	0.000478587	0.00046211
GOTERM_BP_DIRECT	GO:0007417~central nervous system development	13	2.29682	6.92791e-06	CASZ1, GSX2, CELSR1, VAX1, HAPLN1, RUNX1, DMBX1, ACAN, COL2A1, TLX3, TLX1, CNTN2, ID3	508	89	18082	5.19919	0.0175519	0.000478587	0.00046211
UP_KEYWORDS	LIM domain	10	1.76678	6.16012e-05	LIMCH1, LHX2, LHX1, LMO3, LHX6, LHX5, LMX1B, LHX4, ISL1, LHX8	538	74	22680	5.69677	0.016677	0.000542488	0.000463003
UP_KEYWORDS	Kinetochore	11	1.94346	8.48882e-05	ERCC6L, CENPV, SPAG5, INCENP, NUF2, PLK1, BUB1B, KNL1, MAD2L1, SPC25, SKA2	538	95	22680	4.88124	0.022909	0.000724203	0.000618092
GOTERM_MF_DIRECT	GO:0031492~nucleosomal DNA binding	9	1.59011	1.50047e-05	HIST1H3A, H2AFZ, HIST1H3F, HIST1H3G, HNRNPC, HIST1H3I, HIST1H3C, HIST1H3D, HIST1H3E	489	41	17446	7.83151	0.00899225	0.000694835	0.000657901
GOTERM_BP_DIRECT	GO:0007420~brain development	20	3.53357	1.1476e-05	EOMES, EMX1, EMX2, SLC6A17, GSX2, PAX6, UNC5C, NR2E1, PCDH19, EFNA5, VAX1, MT3, DMBX1, ASPM, LHX2, SIX3, NNAT, ID4, NKX2-1, SLC17A7	508	216	18082	3.29579	0.0289068	0.000771912	0.000745336
INTERPRO	IPR017995:Homeobox protein, antennapedia type	6	1.06007	1.63828e-05	HOXD4, HOXB8, HOXB7, HOXA6, HOXB6, HOXC6	519	14	20594	17.0058	0.0145074	0.000859617	0.000819142
UP_KEYWORDS	DNA repair	19	3.35689	0.00012888	PCNA, EYA1, UHRF1, H2AFX, RPA1, TEX15, HMGB1, PRPF19, FOXM1, UNG, SMUG1, MSH6, MMS22L, RAD51, EXO1, USP1, TOPBP1, CLSPN, POLE	538	279	22680	2.87085	0.0345746	0.00106619	0.000909969
GOTERM_BP_DIRECT	GO:0009952~anterior/posterior pattern specification	14	2.4735	1.53577e-05	EMX2, TSHZ1, WNT5A, PAX6, NR2F2, CELSR1, LHX1, HOXD4, HOXB2, HOXB8, HOXA6, HOXB7, HOXB6, HOXC6	508	112	18082	4.44931	0.0384942	0.00100652	0.000971869

## Sheet: E18.5 Brain DEGs
	GeneName	baseMean	log2FoldChange	lfcSE	stat	pvalue	padj	mm10.wgEncodeGencodeBasicVM22.chrom	mm10.wgEncodeGencodeBasicVM22.strand	mm10.wgEncodeGencodeBasicVM22.name2	X.y	mm10.wgEncodeGencodeBasicVM22.cdsStartStat	mm10.wgEncodeGencodeBasicVM22.cdsEndStat	mm10.wgEncodeGencodeAttrsVM22.geneType	mm10.wgEncodeGencodeAttrsVM22.transcriptClass	mm10.wgEncodeGencodeGeneSymbolVM22.symbol	mm10.wgEncodeGencodeGeneSymbolVM22.geneId	sig.0.05
9447	ENSMUSG00000033863.2	1153.23	1.51912	0.0664819	22.8501	1.46e-115	2.46e-111	chr19	+	Klf9	1	cmpl	cmpl	protein_coding	coding	Klf9	MGI:1333856	TRUE
6876	ENSMUSG00000028780.13	2897.15	0.759792	0.0517063	14.6944	7e-49	5.91e-45	chr5	+	Sema3c	1	cmpl	cmpl	protein_coding	coding	Sema3c	MGI:107557	TRUE
3467	ENSMUSG00000022096.14	365.937	0.973183	0.0948948	10.2554	1.12e-24	6.3e-21	chr14	+	Hr	1	cmpl	cmpl	protein_coding	coding	Hr	MGI:96223	TRUE
3137	ENSMUSG00000021508.11	544.892	0.778691	0.083017	9.3799	6.6e-21	2.23e-17	chr13	-	Cxcl14	1	cmpl	cmpl	protein_coding	coding	Cxcl14	MGI:1888514	TRUE
14332	ENSMUSG00000049313.8	3416.39	0.487692	0.0542786	8.98498	2.59e-19	7.28e-16	chr9	-	Sorl1	1	cmpl	cmpl	protein_coding	coding	Sorl1	MGI:1202296	TRUE
5373	ENSMUSG00000026163.17	4046.65	0.369298	0.0426493	8.65894	4.76e-18	1.15e-14	chr1	-	Sphkap	1	cmpl	cmpl	protein_coding	coding	Sphkap	MGI:1924879	TRUE
10365	ENSMUSG00000036596.6	88.6959	1.75969	0.204808	8.59191	8.55e-18	1.8e-14	chr5	-	Cpz	1	cmpl	cmpl	protein_coding	coding	Cpz	MGI:88487	TRUE
13683	ENSMUSG00000046798.14	833.385	0.600918	0.070597	8.51195	1.71e-17	3.21e-14	chr5	-	Cldn12	1	cmpl	cmpl	protein_coding	coding	Cldn12	MGI:1929288	TRUE
11061	ENSMUSG00000038375.15	5083.71	0.274403	0.0332919	8.24233	1.69e-16	2.85e-13	chr2	+	Trp53inp2	1	cmpl	cmpl	protein_coding	coding	Trp53inp2	MGI:1915978	TRUE
10651	ENSMUSG00000037362.8	997.137	0.556819	0.073963	7.52835	5.14e-14	7.88e-11	chr15	+	Ccn3	1	cmpl	cmpl	protein_coding	coding	Ccn3	MGI:109185	TRUE
17423	ENSMUSG00000064115.13	10131.5	0.365401	0.0494062	7.39585	1.41e-13	1.98e-10	chr16	-	Cadm2	1	cmpl	cmpl	protein_coding	coding	Cadm2	MGI:2442722	TRUE
15934	ENSMUSG00000056486.18	2901.64	0.304827	0.0412812	7.38416	1.53e-13	1.99e-10	chr2	-	Chn1	1	cmpl	cmpl	protein_coding	coding	Chn1	MGI:1915674	TRUE
1688	ENSMUSG00000016024.9	128.685	1.07655	0.146994	7.32378	2.41e-13	2.91e-10	chr2	+	Lbp	1	cmpl	cmpl	protein_coding	coding	Lbp	MGI:1098776	TRUE
11013	ENSMUSG00000038264.8	2173.02	0.37706	0.0516881	7.29491	2.99e-13	3.36e-10	chr9	+	Sema7a	1	cmpl	cmpl	protein_coding	coding	Sema7a	MGI:1306826	TRUE
20563	ENSMUSG00000075707.5	129.441	1.09603	0.152745	7.17554	7.2e-13	7.6e-10	chr12	+	Dio3	1	cmpl	cmpl	protein_coding	coding	Dio3	MGI:1306782	TRUE
4034	ENSMUSG00000023046.6	53.1744	1.79119	0.250476	7.15118	8.6e-13	8.54e-10	chr15	+	Igfbp6	1	cmpl	cmpl	protein_coding	coding	Igfbp6	MGI:96441	TRUE
1117	ENSMUSG00000007682.6	375.267	-0.674796	0.0969235	-6.96215	3.35e-12	3.14e-09	chr12	-	Dio2	1	cmpl	cmpl	protein_coding	coding	Dio2	MGI:1338833	TRUE
4785	ENSMUSG00000024985.19	8201.67	-0.353609	0.0516453	-6.84688	7.55e-12	6.37e-09	chr19	+	Tcf7l2	1	cmpl	cmpl	protein_coding	coding	Tcf7l2	MGI:1202879	TRUE
11591	ENSMUSG00000039714.9	35.7379	2.27615	0.33238	6.84804	7.49e-12	6.37e-09	chr9	-	Cplx3	1	cmpl	cmpl	protein_coding	coding	Cplx3	MGI:2384571	TRUE
5674	ENSMUSG00000026678.10	4135.71	0.285129	0.0441566	6.45722	1.07e-10	8.57e-08	chr1	+	Rgs5	1	cmpl	cmpl	protein_coding	coding	Rgs5	MGI:1098434	TRUE
9656	ENSMUSG00000034459.8	62.6454	1.54542	0.249664	6.19	6.02e-10	4.61e-07	chr19	+	Ifit1	1	cmpl	cmpl	protein_coding	coding	Ifit1	MGI:99450	TRUE
1617	ENSMUSG00000015568.16	611.766	0.517358	0.0838876	6.16728	6.95e-10	4.71e-07	chr8	+	Lpl	1	cmpl	cmpl	protein_coding	coding	Lpl	MGI:96820	TRUE
15255	ENSMUSG00000053199.13	3143.6	0.275335	0.0446504	6.16645	6.98e-10	4.71e-07	chr9	+	Arhgap20	1	cmpl	cmpl	protein_coding	coding	Arhgap20	MGI:2445175	TRUE
20552	ENSMUSG00000075602.10	49.4561	1.65911	0.268692	6.17478	6.63e-10	4.71e-07	chr15	-	Ly6a	1	cmpl	cmpl	protein_coding	coding	Ly6a	MGI:107527	TRUE
6570	ENSMUSG00000028268.14	77.8473	1.31119	0.213102	6.15287	7.61e-10	4.94e-07	chr3	+	Gbp3	1	cmpl	cmpl	protein_coding	coding	Gbp3	MGI:1926263	TRUE
5419	ENSMUSG00000026235.14	6492.35	0.27713	0.0453709	6.1081	1.01e-09	6.08e-07	chr1	-	Epha4	1	cmpl	cmpl	protein_coding	coding	Epha4	MGI:98277	TRUE
16574	ENSMUSG00000059824.12	166.399	0.80196	0.131218	6.11168	9.86e-10	6.08e-07	chr7	+	Dbp	1	cmpl	cmpl	protein_coding	coding	Dbp	MGI:94866	TRUE
7693	ENSMUSG00000030218.2	159.209	0.847705	0.139041	6.09681	1.08e-09	6.3e-07	chr6	-	Mgp	1	cmpl	cmpl	protein_coding	coding	Mgp	MGI:96976	TRUE
4197	ENSMUSG00000023951.17	2216.79	0.348712	0.0573635	6.07898	1.21e-09	6.8e-07	chr17	-	Vegfa	1	cmpl	cmpl	protein_coding	coding	Vegfa	MGI:103178	TRUE
9130	ENSMUSG00000032849.14	275.758	0.588209	0.0971341	6.05564	1.4e-09	7.61e-07	chr14	-	Abcc4	1	cmpl	cmpl	protein_coding	coding	Abcc4	MGI:2443111	TRUE
8834	ENSMUSG00000032281.11	819.88	0.460017	0.076133	6.04227	1.52e-09	8.01e-07	chr9	-	Acsbg1	1	cmpl	cmpl	protein_coding	coding	Acsbg1	MGI:2385656	TRUE
11130	ENSMUSG00000038539.15	351.168	0.571118	0.0954756	5.98182	2.21e-09	1.13e-06	chr7	-	Atf5	1	cmpl	cmpl	protein_coding	coding	Atf5	MGI:2141857	TRUE
7540	ENSMUSG00000029869.7	1451.51	0.299275	0.0502691	5.95346	2.63e-09	1.3e-06	chr6	+	Ephb6	1	cmpl	cmpl	protein_coding	coding	Ephb6	MGI:1096338	TRUE
17050	ENSMUSG00000062257.13	8741.69	0.238067	0.0402964	5.9079	3.46e-09	1.67e-06	chr9	+	Opcml	1	cmpl	cmpl	protein_coding	coding	Opcml	MGI:97397	TRUE
4	ENSMUSG00000000031.16	3747.98	-0.272852	0.0462304	-5.90201	3.59e-09	1.68e-06	chr7	-	H19	1	none	none	lncRNA	nonCoding	H19	MGI:95891	TRUE
7388	ENSMUSG00000029608.10	2935.34	0.293078	0.0497158	5.89507	3.75e-09	1.71e-06	chr5	-	Rph3a	1	cmpl	cmpl	protein_coding	coding	Rph3a	MGI:102788	TRUE
6492	ENSMUSG00000028128.13	262.995	0.634559	0.109041	5.81946	5.9e-09	2.62e-06	chr3	+	F3	1	cmpl	cmpl	protein_coding	coding	F3	MGI:88381	TRUE
6270	ENSMUSG00000027748.11	727.977	0.470336	0.0809696	5.80879	6.29e-09	2.72e-06	chr3	+	Trpc4	1	cmpl	cmpl	protein_coding	coding	Trpc4	MGI:109525	TRUE
18900	ENSMUSG00000068748.7	20313.6	-0.242729	0.041894	-5.79387	6.88e-09	2.9e-06	chr6	+	Ptprz1	1	cmpl	cmpl	protein_coding	coding	Ptprz1	MGI:97816	TRUE
11588	ENSMUSG00000039706.11	2207.3	0.291246	0.0505121	5.76587	8.12e-09	3.34e-06	chr5	-	Ldb2	1	cmpl	cmpl	protein_coding	coding	Ldb2	MGI:894670	TRUE
11788	ENSMUSG00000040260.8	822.667	0.362952	0.0637002	5.69781	1.21e-08	4.88e-06	chr17	-	Daam2	1	cmpl	cmpl	protein_coding	coding	Daam2	MGI:1923691	TRUE
13308	ENSMUSG00000045333.15	2474.69	-0.231398	0.0409718	-5.64773	1.63e-08	6.38e-06	chr8	-	Zfp423	1	cmpl	cmpl	protein_coding	coding	Zfp423	MGI:1891217	TRUE
10523	ENSMUSG00000037016.11	1058.99	0.339202	0.0604029	5.61566	1.96e-08	7.51e-06	chr3	-	Frem2	1	cmpl	cmpl	protein_coding	coding	Frem2	MGI:2444465	TRUE
14035	ENSMUSG00000048078.16	5684.24	-0.302948	0.0540141	-5.60869	2.04e-08	7.64e-06	chr7	+	Tenm4	1	cmpl	cmpl	protein_coding	coding	Tenm4	MGI:2447063	TRUE
1296	ENSMUSG00000010086.17	1436.2	0.285077	0.0511014	5.57866	2.42e-08	8.89e-06	chr11	-	Rnf112	1	cmpl	cmpl	protein_coding	coding	Rnf112	MGI:106611	TRUE
3292	ENSMUSG00000021779.17	262.107	0.580741	0.104838	5.53943	3.03e-08	1.07e-05	chr14	+	Thrb	1	cmpl	cmpl	protein_coding	coding	Thrb	MGI:98743	TRUE
4870	ENSMUSG00000025150.10	47.7172	1.83782	0.331692	5.54075	3.01e-08	1.07e-05	chr11	-	Cbr2	1	cmpl	cmpl	protein_coding	coding	Cbr2	MGI:107200	TRUE
4411	ENSMUSG00000024302.16	2774.21	0.234391	0.0429162	5.4616	4.72e-08	1.62e-05	chr18	+	Dtna	1	cmpl	cmpl	protein_coding	coding	Dtna	MGI:106039	TRUE
866	ENSMUSG00000005583.16	11668.3	0.299978	0.0555334	5.40176	6.6e-08	2.23e-05	chr13	+	Mef2c	1	cmpl	cmpl	protein_coding	coding	Mef2c	MGI:99458	TRUE
1300	ENSMUSG00000010122.14	53.5108	1.24554	0.234228	5.31762	1.05e-07	3.41e-05	chr11	-	Slc47a1	1	cmpl	cmpl	protein_coding	coding	Slc47a1	MGI:1914723	TRUE
1553	ENSMUSG00000015090.13	5239.87	0.301532	0.0567055	5.31751	1.05e-07	3.41e-05	chr2	-	Ptgds	1	cmpl	cmpl	protein_coding	coding	Ptgds	MGI:99261	TRUE
11273	ENSMUSG00000038872.10	11331.3	-0.302838	0.0575277	-5.26421	1.41e-07	4.48e-05	chr8	+	Zfhx3	1	cmpl	cmpl	protein_coding	coding	Zfhx3	MGI:99948	TRUE
37476	ENSMUSG00000109473.1	20.7368	2.27999	0.435086	5.24032	1.6e-07	5.01e-05	chr8	-	B930025P03Rik	1	none	none	lncRNA	nonCoding	B930025P03Rik	MGI:2443166	TRUE
56	ENSMUSG00000000305.12	4556.52	-0.198147	0.0380594	-5.20625	1.93e-07	5.91e-05	chr2	+	Cdh4	1	cmpl	cmpl	protein_coding	coding	Cdh4	MGI:99218	TRUE
16865	ENSMUSG00000061353.11	2315.68	0.363306	0.0701189	5.18128	2.2e-07	6.64e-05	chr6	+	Cxcl12	1	cmpl	cmpl	protein_coding	coding	Cxcl12	MGI:103556	TRUE
2217	ENSMUSG00000019929.16	1035.54	0.345756	0.0674292	5.12769	2.93e-07	8.68e-05	chr10	+	Dcn	1	cmpl	cmpl	protein_coding	coding	Dcn	MGI:94872	TRUE
20235	ENSMUSG00000074794.10	2640.62	0.297829	0.0584657	5.09408	3.5e-07	0.000101952	chr13	+	Arrdc3	1	cmpl	cmpl	protein_coding	coding	Arrdc3	MGI:2145242	TRUE
6612	ENSMUSG00000028351.5	2496.73	0.248501	0.0488236	5.08979	3.58e-07	0.000102521	chr4	-	Brinp1	1	cmpl	cmpl	protein_coding	coding	Brinp1	MGI:1928478	TRUE
2549	ENSMUSG00000020486.18	370.874	0.455774	0.0897218	5.07986	3.78e-07	0.000106224	chr11	+	2021-09-04	1	cmpl	cmpl	protein_coding	coding	2021-09-04	MGI:1270156	TRUE
9759	ENSMUSG00000034751.16	4215.34	-0.221848	0.0441107	-5.02936	4.92e-07	0.000136131	chr13	-	Mast4	1	cmpl	cmpl	protein_coding	coding	Mast4	MGI:1918885	TRUE
12528	ENSMUSG00000042436.12	616.656	0.361702	0.0721905	5.01039	5.43e-07	0.000147841	chr11	+	Mfap4	1	cmpl	cmpl	protein_coding	coding	Mfap4	MGI:1342276	TRUE
3613	ENSMUSG00000022340.15	3115.91	0.244713	0.04891	5.00334	5.63e-07	0.000150918	chr15	-	Sybu	1	cmpl	cmpl	protein_coding	coding	Sybu	MGI:2442392	TRUE
4079	ENSMUSG00000023175.15	6939.78	0.238816	0.0478091	4.99521	5.88e-07	0.000154957	chr10	+	Bsg	1	cmpl	cmpl	protein_coding	coding	Bsg	MGI:88208	TRUE
3773	ENSMUSG00000022587.14	1250.4	0.316283	0.063501	4.98076	6.33e-07	0.000164421	chr15	+	Ly6e	1	cmpl	cmpl	protein_coding	coding	Ly6e	MGI:106651	TRUE
6338	ENSMUSG00000027875.12	338.085	-0.486365	0.0978053	-4.97278	6.6e-07	0.000168738	chr3	+	Hmgcs2	1	cmpl	cmpl	protein_coding	coding	Hmgcs2	MGI:101939	TRUE
6620	ENSMUSG00000028364.15	6559.51	-0.232176	0.046825	-4.95837	7.11e-07	0.000179034	chr4	-	Tnc	1	cmpl	cmpl	protein_coding	coding	Tnc	MGI:101922	TRUE
13123	ENSMUSG00000044674.6	1649.66	-0.262255	0.0530216	-4.9462	7.57e-07	0.00018779	chr5	-	Fzd1	1	cmpl	cmpl	protein_coding	coding	Fzd1	MGI:1196625	TRUE
11880	ENSMUSG00000040488.17	1236.47	0.297564	0.0603788	4.92829	8.3e-07	0.000202862	chr7	-	Ltbp4	1	cmpl	cmpl	protein_coding	coding	Ltbp4	MGI:1321395	TRUE
15151	ENSMUSG00000052684.4	1409.16	0.27907	0.0568342	4.91024	9.1e-07	0.000219275	chr4	-	Jun	1	cmpl	cmpl	protein_coding	coding	Jun	MGI:96646	TRUE
4809	ENSMUSG00000025020.11	2765.19	-0.208948	0.0426358	-4.90076	9.55e-07	0.000226885	chr19	-	Slit1	1	cmpl	cmpl	protein_coding	coding	Slit1	MGI:1315203	TRUE
5334	ENSMUSG00000026094.14	167.423	0.633229	0.129346	4.89561	9.8e-07	0.000229679	chr1	-	Stk17b	1	cmpl	cmpl	protein_coding	coding	Stk17b	MGI:2138162	TRUE
3634	ENSMUSG00000022372.14	1537.23	0.300093	0.0615008	4.8795	1.06e-06	0.000239289	chr15	-	Sla	1	cmpl	cmpl	protein_coding	coding	Sla	MGI:104295	TRUE
5501	ENSMUSG00000026389.16	135.347	0.697675	0.142973	4.87976	1.06e-06	0.000239289	chr1	-	Steap3	1	cmpl	cmpl	protein_coding	coding	Steap3	MGI:1915678	TRUE
12673	ENSMUSG00000042834.15	23124.4	0.174264	0.0357114	4.87977	1.06e-06	0.000239289	chr18	-	Nrep	1	cmpl	cmpl	protein_coding	coding	Nrep	MGI:99444	TRUE
1689	ENSMUSG00000016028.10	1554.28	-0.310564	0.0642279	-4.83534	1.33e-06	0.000295117	chr15	-	Celsr1	1	cmpl	cmpl	protein_coding	coding	Celsr1	MGI:1100883	TRUE
955	ENSMUSG00000006205.13	496.079	0.379839	0.0786822	4.82751	1.38e-06	0.000302961	chr7	+	Htra1	1	cmpl	cmpl	protein_coding	coding	Htra1	MGI:1929076	TRUE
15352	ENSMUSG00000053702.16	1008.09	0.279993	0.0584963	4.78651	1.7e-06	0.000367124	chr2	-	Nebl	1	cmpl	cmpl	protein_coding	coding	Nebl	MGI:1921353	TRUE
8933	ENSMUSG00000032420.8	128.944	0.71499	0.149639	4.7781	1.77e-06	0.000377985	chr9	+	Nt5e	1	cmpl	cmpl	protein_coding	coding	Nt5e	MGI:99782	TRUE
26676	ENSMUSG00000090698.2	450.144	0.919345	0.192581	4.77381	1.81e-06	0.000381296	chr6	+	Apold1	1	cmpl	cmpl	protein_coding	coding	Apold1	MGI:2685921	TRUE
7169	ENSMUSG00000029245.16	7438.52	0.21635	0.0455142	4.75346	2e-06	0.000416562	chr5	-	Epha5	1	cmpl	cmpl	protein_coding	coding	Epha5	MGI:99654	TRUE
12063	ENSMUSG00000040966.10	40.9042	1.27472	0.268764	4.74291	2.11e-06	0.000433518	chr17	+	Slc22a2	1	cmpl	cmpl	protein_coding	coding	Slc22a2	MGI:1335072	TRUE
15111	ENSMUSG00000052504.7	2884.46	0.261042	0.0551765	4.73104	2.23e-06	0.000454128	chr16	-	Epha3	1	cmpl	cmpl	protein_coding	coding	Epha3	MGI:99612	TRUE
3720	ENSMUSG00000022508.5	460.152	0.450297	0.0953655	4.7218	2.34e-06	0.000469591	chr16	-	Bcl6	1	cmpl	cmpl	protein_coding	coding	Bcl6	MGI:107187	TRUE
2977	ENSMUSG00000021219.16	1454.96	0.272663	0.0578838	4.71052	2.47e-06	0.000490515	chr12	+	Rgs6	1	cmpl	cmpl	protein_coding	coding	Rgs6	MGI:1354730	TRUE
2065	ENSMUSG00000019230.14	2196.1	-0.29311	0.0624255	-4.69536	2.66e-06	0.000522181	chr1	-	Lhx9	1	cmpl	cmpl	protein_coding	coding	Lhx9	MGI:1316721	TRUE
2831	ENSMUSG00000020932.14	500.655	0.445348	0.0949486	4.69041	2.73e-06	0.000528828	chr11	-	Gfap	1	cmpl	cmpl	protein_coding	coding	Gfap	MGI:95697	TRUE
13851	ENSMUSG00000047420.8	38.2411	1.50082	0.320565	4.68179	2.84e-06	0.000545293	chr6	-	Fam180a	1	cmpl	cmpl	protein_coding	coding	Fam180a	MGI:3039626	TRUE
2238	ENSMUSG00000019978.16	1990.04	0.220717	0.047206	4.67561	2.93e-06	0.000555658	chr10	+	Epb41l2	1	cmpl	cmpl	protein_coding	coding	Epb41l2	MGI:103009	TRUE
4529	ENSMUSG00000024529.14	843.049	0.342124	0.0732173	4.67272	2.97e-06	0.00055728	chr18	-	Lox	1	cmpl	cmpl	protein_coding	coding	Lox	MGI:96817	TRUE
673	ENSMUSG00000004105.8	483.717	0.370165	0.0799408	4.6305	3.65e-06	0.000676426	chr2	+	Angptl2	1	cmpl	cmpl	protein_coding	coding	Angptl2	MGI:1347002	TRUE
7415	ENSMUSG00000029648.13	1810.04	0.343338	0.0749018	4.58384	4.57e-06	0.000837288	chr5	-	Flt1	1	cmpl	cmpl	protein_coding	coding	Flt1	MGI:95558	TRUE
7613	ENSMUSG00000030084.11	9833.36	-0.164964	0.0360126	-4.58075	4.63e-06	0.00084065	chr6	-	Plxna1	1	cmpl	cmpl	protein_coding	coding	Plxna1	MGI:107685	TRUE
17281	ENSMUSG00000063415.12	1879.37	0.258587	0.0565965	4.56896	4.9e-06	0.00087972	chr6	-	Cyp26b1	1	cmpl	cmpl	protein_coding	coding	Cyp26b1	MGI:2176159	TRUE
19667	ENSMUSG00000072941.5	178.254	0.565061	0.123733	4.56678	4.95e-06	0.00087972	chr5	+	Sod3	1	cmpl	cmpl	protein_coding	coding	Sod3	MGI:103181	TRUE
16254	ENSMUSG00000058153.15	7240.21	-0.166925	0.036605	-4.56016	5.11e-06	0.000898458	chr5	-	Sez6l	1	cmpl	cmpl	protein_coding	coding	Sez6l	MGI:1935121	TRUE
10260	ENSMUSG00000036256.13	557.499	0.342819	0.0754983	4.54074	5.61e-06	0.00097515	chr5	-	Igfbp7	1	cmpl	cmpl	protein_coding	coding	Igfbp7	MGI:1352480	TRUE
2599	ENSMUSG00000020589.17	10302.2	0.188907	0.0416455	4.53608	5.73e-06	0.000986767	chr12	+	Fam49a	1	cmpl	cmpl	protein_coding	coding	Fam49a	MGI:1261783	TRUE
5280	ENSMUSG00000025993.10	654.07	0.328719	0.0726107	4.52714	5.98e-06	0.00101906	chr1	-	Slc40a1	1	cmpl	cmpl	protein_coding	coding	Slc40a1	MGI:1315204	TRUE
15275	ENSMUSG00000053310.11	1523.26	0.58599	0.129838	4.51325	6.38e-06	0.00107726	chr9	-	Nrgn	1	cmpl	cmpl	protein_coding	coding	Nrgn	MGI:1927184	TRUE
10020	ENSMUSG00000035493.10	177.403	0.61602	0.137242	4.48856	7.17e-06	0.00119797	chr13	+	Tgfbi	1	cmpl	cmpl	protein_coding	coding	Tgfbi	MGI:99959	TRUE
11579	ENSMUSG00000039683.16	1182.86	-0.240565	0.0540428	-4.45138	8.53e-06	0.00141146	chr5	+	Sdk1	1	cmpl	cmpl	protein_coding	coding	Sdk1	MGI:2444413	TRUE
9491	ENSMUSG00000034009.14	65.1128	0.954421	0.214559	4.44829	8.66e-06	0.00141801	chr3	-	Rxfp1	1	cmpl	cmpl	protein_coding	coding	Rxfp1	MGI:2682211	TRUE
16580	ENSMUSG00000059851.15	902.656	0.279525	0.0629055	4.44357	8.85e-06	0.00143556	chr7	+	Kmt5c	1	cmpl	cmpl	protein_coding	coding	Kmt5c	MGI:2385262	TRUE
14339	ENSMUSG00000049336.16	9771.58	-0.226386	0.0509713	-4.44144	8.94e-06	0.00143601	chr11	-	Tenm2	1	cmpl	cmpl	protein_coding	coding	Tenm2	MGI:1345184	TRUE
693	ENSMUSG00000004328.15	638.162	-0.29895	0.0674427	-4.43266	9.31e-06	0.00147126	chr7	-	Hif3a	1	cmpl	cmpl	protein_coding	coding	Hif3a	MGI:1859778	TRUE
17300	ENSMUSG00000063524.13	2726.66	0.221077	0.0498802	4.43216	9.33e-06	0.00147126	chr4	+	Eno1	1	cmpl	cmpl	protein_coding	coding	Eno1	MGI:95393	TRUE
7627	ENSMUSG00000030103.11	497.627	0.378372	0.086147	4.39216	1.12e-05	0.00175346	chr6	+	Bhlhe40	1	cmpl	cmpl	protein_coding	coding	Bhlhe40	MGI:1097714	TRUE
3944	ENSMUSG00000022883.11	10355.4	-0.147851	0.0338819	-4.3637	1.28e-05	0.00197965	chr16	+	Robo1	1	cmpl	cmpl	protein_coding	coding	Robo1	MGI:1274781	TRUE
11655	ENSMUSG00000039883.5	65.5321	-0.814733	0.186868	-4.35995	1.3e-05	0.00199565	chr5	+	Lrrc17	1	cmpl	cmpl	protein_coding	coding	Lrrc17	MGI:1921761	TRUE
2267	ENSMUSG00000020029.6	4485.5	0.176171	0.0406873	4.32989	1.49e-05	0.00226791	chr10	-	Nudt4	1	cmpl	cmpl	protein_coding	coding	Nudt4	MGI:1918457	TRUE
13135	ENSMUSG00000044708.5	1147.78	0.267058	0.0625504	4.26949	1.96e-05	0.00295174	chr1	+	Kcnj10	1	cmpl	cmpl	protein_coding	coding	Kcnj10	MGI:1194504	TRUE
2865	ENSMUSG00000021010.8	2418.05	-0.201905	0.0473248	-4.26637	1.99e-05	0.00296683	chr12	+	Npas3	1	cmpl	cmpl	protein_coding	coding	Npas3	MGI:1351610	TRUE
1934	ENSMUSG00000018459.15	432.63	0.33666	0.0789584	4.26377	2.01e-05	0.00297531	chr2	-	Slc13a3	1	cmpl	cmpl	protein_coding	coding	Slc13a3	MGI:2149635	TRUE
12471	ENSMUSG00000042284.10	1104.28	0.29019	0.0681677	4.25701	2.07e-05	0.00304001	chr13	-	Itga1	1	cmpl	cmpl	protein_coding	coding	Itga1	MGI:96599	TRUE
21866	ENSMUSG00000079018.10	108.321	0.663207	0.156114	4.24823	2.15e-05	0.00313426	chr15	-	Ly6c1	1	cmpl	cmpl	protein_coding	coding	Ly6c1	MGI:96882	TRUE
3504	ENSMUSG00000022150.16	1257.08	0.2533	0.0597024	4.24271	2.21e-05	0.00315801	chr15	+	Dab2	1	cmpl	cmpl	protein_coding	coding	Dab2	MGI:109175	TRUE
19171	ENSMUSG00000070327.14	791.664	0.318017	0.0749261	4.2444	2.19e-05	0.00315801	chr11	+	Rnf213	1	cmpl	cmpl	protein_coding	coding	Rnf213	MGI:1289196	TRUE
3663	ENSMUSG00000022425.16	2403.31	0.570804	0.134746	4.23615	2.27e-05	0.00322426	chr15	-	Enpp2	1	cmpl	cmpl	protein_coding	coding	Enpp2	MGI:1321390	TRUE
2344	ENSMUSG00000020154.10	1374.21	0.280802	0.0663581	4.23162	2.32e-05	0.00323552	chr10	+	Ptprb	1	cmpl	cmpl	protein_coding	coding	Ptprb	MGI:97809	TRUE
8464	ENSMUSG00000031647.10	1022.44	0.28888	0.0682475	4.23283	2.31e-05	0.00323552	chr8	+	Mfap3l	1	cmpl	cmpl	protein_coding	coding	Mfap3l	MGI:1918556	TRUE
19084	ENSMUSG00000069919.7	912.171	-0.383303	0.0907487	-4.22378	2.4e-05	0.00332277	chr11	+	Hba-a1	1	cmpl	cmpl	protein_coding	coding	Hba-a1	MGI:96015	TRUE
1692	ENSMUSG00000016150.15	4886.09	-0.221682	0.0526211	-4.21279	2.52e-05	0.00346032	chrX	-	Tenm1	1	cmpl	cmpl	protein_coding	coding	Tenm1	MGI:1345185	TRUE
14852	ENSMUSG00000051323.16	6420.93	-0.175033	0.0415842	-4.20913	2.56e-05	0.00348858	chrX	-	Pcdh19	1	cmpl	cmpl	protein_coding	coding	Pcdh19	MGI:2685563	TRUE
5269	ENSMUSG00000025969.15	5170.6	-0.159696	0.0379574	-4.20724	2.59e-05	0.00348974	chr1	+	Nrp2	1	cmpl	cmpl	protein_coding	coding	Nrp2	MGI:1100492	TRUE
6271	ENSMUSG00000027750.16	615.262	-0.341212	0.0816822	-4.17731	2.95e-05	0.00395037	chr3	+	Postn	1	cmpl	cmpl	protein_coding	coding	Postn	MGI:1926321	TRUE
9640	ENSMUSG00000034422.14	149.131	0.580315	0.139549	4.15849	3.2e-05	0.00425649	chr16	-	Parp14	1	cmpl	cmpl	protein_coding	coding	Parp14	MGI:1919489	TRUE
11389	ENSMUSG00000039166.16	2064.64	0.208971	0.0503181	4.15299	3.28e-05	0.00432602	chr10	-	Akap7	1	cmpl	cmpl	protein_coding	coding	Akap7	MGI:1859150	TRUE
3376	ENSMUSG00000021943.7	787.259	0.262469	0.0636115	4.12613	3.69e-05	0.00482572	chr14	+	Gdf10	1	cmpl	cmpl	protein_coding	coding	Gdf10	MGI:95684	TRUE
13939	ENSMUSG00000047735.14	314.159	0.396359	0.0963625	4.11321	3.9e-05	0.00506466	chr6	-	Samd9l	1	cmpl	cmpl	protein_coding	coding	Samd9l	MGI:1343184	TRUE
11719	ENSMUSG00000040046.14	36.489	-1.18653	0.289078	-4.10453	4.05e-05	0.00521851	chr7	-	Tph1	1	cmpl	cmpl	protein_coding	coding	Tph1	MGI:98796	TRUE
17319	ENSMUSG00000063626.6	2608.97	-0.195977	0.0479799	-4.08456	4.42e-05	0.00564521	chr8	-	Unc5d	1	cmpl	cmpl	protein_coding	coding	Unc5d	MGI:2389364	TRUE
2110	ENSMUSG00000019647.16	6125.01	-0.164898	0.0404696	-4.07461	4.61e-05	0.00584785	chr18	-	Sema6a	1	cmpl	cmpl	protein_coding	coding	Sema6a	MGI:1203727	TRUE
2768	ENSMUSG00000020846.6	711.275	0.283536	0.0696928	4.06836	4.73e-05	0.00596186	chr11	-	Rflnb	1	cmpl	cmpl	protein_coding	coding	Rflnb	MGI:1923816	TRUE
5411	ENSMUSG00000026222.16	23.2853	1.50098	0.370083	4.05579	5e-05	0.00624515	chr1	+	Sp100	1	cmpl	cmpl	protein_coding	coding	Sp100	MGI:109561	TRUE
24377	ENSMUSG00000087141.1	2519.96	0.212265	0.0525816	4.03686	5.42e-05	0.00672116	chr16	-	Plcxd2	1	cmpl	cmpl	protein_coding	coding	Plcxd2	MGI:3647874	TRUE
4128	ENSMUSG00000023456.15	3133.19	0.217983	0.0542204	4.02032	5.81e-05	0.00715852	chr6	-	Tpi1	1	cmpl	cmpl	protein_coding	coding	Tpi1	MGI:98797	TRUE
15912	ENSMUSG00000056367.14	725.585	0.311225	0.0774715	4.01728	5.89e-05	0.00719886	chr5	+	Actr3b	1	cmpl	cmpl	protein_coding	coding	Actr3b	MGI:2661120	TRUE
11390	ENSMUSG00000039167.12	754.77	0.367937	0.0920449	3.99737	6.41e-05	0.00777549	chr3	+	Adgrl4	1	cmpl	cmpl	protein_coding	coding	Adgrl4	MGI:2655562	TRUE
7154	ENSMUSG00000029212.11	3735.96	-0.202846	0.0507883	-3.99396	6.5e-05	0.00777635	chr5	+	Gabrb1	1	cmpl	cmpl	protein_coding	coding	Gabrb1	MGI:95619	TRUE
7525	ENSMUSG00000029843.4	432.253	0.327892	0.0820861	3.99449	6.48e-05	0.00777635	chr6	-	Slc13a4	1	cmpl	cmpl	protein_coding	coding	Slc13a4	MGI:2442367	TRUE
9285	ENSMUSG00000033342.13	1747.55	0.207715	0.0520822	3.98821	6.66e-05	0.00791097	chr3	+	Plppr5	1	cmpl	cmpl	protein_coding	coding	Plppr5	MGI:1923019	TRUE
37495	ENSMUSG00000109511.1	1325.93	0.211269	0.0530311	3.98386	6.78e-05	0.00800101	chr7	+	Nup62	1	cmpl	cmpl	protein_coding	coding	Nup62	MGI:1351500	TRUE
14980	ENSMUSG00000051855.15	2814.37	-0.267411	0.0671905	-3.9799	6.89e-05	0.00807905	chr6	+	Mest	1	cmpl	cmpl	protein_coding	coding	Mest	MGI:96968	TRUE
14931	ENSMUSG00000051627.3	2811.34	0.206129	0.0519297	3.96938	7.21e-05	0.0083858	chr13	-	Hist1h1e	1	cmpl	cmpl	protein_coding	coding	Hist1h1e	MGI:1931527	TRUE
3116	ENSMUSG00000021477.9	1514.4	0.244811	0.061718	3.96662	7.29e-05	0.00842548	chr13	-	Ctsl	1	cmpl	cmpl	protein_coding	coding	Ctsl	MGI:88564	TRUE
16179	ENSMUSG00000057722.17	460.38	0.316397	0.0799354	3.95816	7.55e-05	0.00867011	chr4	+	Lepr	1	cmpl	cmpl	protein_coding	coding	Lepr	MGI:104993	TRUE
650	ENSMUSG00000003949.16	820.77	0.253913	0.0641996	3.95505	7.65e-05	0.00872404	chr11	-	Hlf	1	cmpl	cmpl	protein_coding	coding	Hlf	MGI:96108	TRUE
16344	ENSMUSG00000058626.16	22.699	1.83322	0.464854	3.94365	8.03e-05	0.00902766	chr17	-	Capn11	1	cmpl	cmpl	protein_coding	coding	Capn11	MGI:1352490	TRUE
19939	ENSMUSG00000073940.3	493.192	-0.466205	0.118184	-3.94473	7.99e-05	0.00902766	chr7	-	Hbb-bt	1	cmpl	cmpl	protein_coding	coding	Hbb-bt	MGI:5474850	TRUE
16176	ENSMUSG00000057715.13	951.243	0.234616	0.0596295	3.93457	8.33e-05	0.0093139	chr1	+	A830018L16Rik	1	cmpl	cmpl	protein_coding	coding	A830018L16Rik	MGI:2444149	TRUE
5325	ENSMUSG00000026077.15	261.982	0.48515	0.123626	3.92434	8.7e-05	0.00959165	chr1	+	Npas2	1	cmpl	cmpl	protein_coding	coding	Npas2	MGI:109232	TRUE
5522	ENSMUSG00000026424.8	88.3235	0.697969	0.177813	3.92529	8.66e-05	0.00959165	chr1	-	Gpr37l1	1	cmpl	cmpl	protein_coding	coding	Gpr37l1	MGI:1928503	TRUE
9659	ENSMUSG00000034463.4	343.802	0.371195	0.0947372	3.91816	8.92e-05	0.00977698	chr14	-	Scara3	1	cmpl	cmpl	protein_coding	coding	Scara3	MGI:2444418	TRUE
20172	ENSMUSG00000074622.4	762.998	0.301366	0.0772346	3.90195	9.54e-05	0.0103878	chr2	-	Mafb	1	cmpl	cmpl	protein_coding	coding	Mafb	MGI:104555	TRUE
5309	ENSMUSG00000026043.18	3887.93	0.174278	0.0447188	3.89718	9.73e-05	0.0105265	chr1	+	Col3a1	1	cmpl	cmpl	protein_coding	coding	Col3a1	MGI:88453	TRUE
12930	ENSMUSG00000044005.13	51.1362	0.888736	0.228884	3.88292	0.000103211	0.0110928	chr10	+	Gls2	1	cmpl	cmpl	protein_coding	coding	Gls2	MGI:2143539	TRUE
8689	ENSMUSG00000032011.5	1039.6	0.290717	0.074988	3.87684	0.000105821	0.0113014	chr9	+	Thy1	1	cmpl	cmpl	protein_coding	coding	Thy1	MGI:98747	TRUE
1304	ENSMUSG00000010175.13	2529.5	-0.19402	0.0502844	-3.85846	0.000114105	0.0120338	chr1	-	Prox1	1	cmpl	cmpl	protein_coding	coding	Prox1	MGI:97772	TRUE
1462	ENSMUSG00000014030.15	523.882	-0.296105	0.0767378	-3.85866	0.000114012	0.0120338	chr4	-	Pax5	1	cmpl	cmpl	protein_coding	coding	Pax5	MGI:97489	TRUE
20216	ENSMUSG00000074743.4	763.246	0.321676	0.0834308	3.8556	0.000115445	0.0120995	chr2	-	Thbd	1	cmpl	cmpl	protein_coding	coding	Thbd	MGI:98736	TRUE
5013	ENSMUSG00000025407.7	224.474	0.439725	0.114307	3.84687	0.000119636	0.0123849	chr10	-	Gli1	1	cmpl	cmpl	protein_coding	coding	Gli1	MGI:95727	TRUE
17354	ENSMUSG00000063796.9	539.904	0.32053	0.0833136	3.84728	0.000119439	0.0123849	chr19	+	Slc22a8	1	cmpl	cmpl	protein_coding	coding	Slc22a8	MGI:1336187	TRUE
14317	ENSMUSG00000049241.5	43.9519	0.95009	0.247137	3.84439	0.000120854	0.0124347	chr5	-	Hcar1	1	cmpl	cmpl	protein_coding	coding	Hcar1	MGI:2441671	TRUE
20448	ENSMUSG00000075224.10	1551.88	0.214426	0.0558767	3.83748	0.000124305	0.0126357	chr2	-	Lrrc55	1	cmpl	cmpl	protein_coding	coding	Lrrc55	MGI:2685197	TRUE
5961	ENSMUSG00000027217.13	1090.4	-0.231744	0.0604942	-3.83084	0.000127705	0.0129036	chr2	-	Tspan18	1	cmpl	cmpl	protein_coding	coding	Tspan18	MGI:1917186	TRUE
2246	ENSMUSG00000019990.15	622.099	0.260799	0.0685874	3.80243	0.000143286	0.0143917	chr10	-	Pde7b	1	cmpl	cmpl	protein_coding	coding	Pde7b	MGI:1352752	TRUE
8729	ENSMUSG00000032076.19	9429.63	-0.147533	0.0388268	-3.79979	0.00014482	0.0144597	chr9	+	Cadm1	1	cmpl	cmpl	protein_coding	coding	Cadm1	MGI:1889272	TRUE
10427	ENSMUSG00000036814.13	306.629	0.353333	0.0934557	3.78076	0.000156351	0.0155192	chr9	-	Slc6a20a	1	cmpl	cmpl	protein_coding	coding	Slc6a20a	MGI:2143217	TRUE
7945	ENSMUSG00000030695.16	7787.86	0.180212	0.0476849	3.77922	0.000157319	0.0155239	chr7	-	Aldoa	2	cmpl	cmpl	protein_coding	coding	Aldoa	MGI:87994	TRUE
10083	ENSMUSG00000035692.7	33.3456	1.10546	0.293279	3.76931	0.000163702	0.0160549	chr4	-	Isg15	1	cmpl	cmpl	protein_coding	coding	Isg15	MGI:1855694	TRUE
13378	ENSMUSG00000045589.7	3852.59	0.187501	0.0497623	3.76794	0.000164602	0.0160549	chr4	-	Frrs1l	1	cmpl	cmpl	protein_coding	coding	Frrs1l	MGI:2442704	TRUE
8323	ENSMUSG00000031425.15	521.749	0.386927	0.102858	3.76176	0.000168725	0.0163625	chrX	+	Plp1	1	cmpl	cmpl	protein_coding	coding	Plp1	MGI:97623	TRUE
2978	ENSMUSG00000021221.15	653.564	-0.257452	0.068493	-3.7588	0.000170727	0.016462	chr12	-	Dpf3	1	cmpl	cmpl	protein_coding	coding	Dpf3	MGI:1917377	TRUE
16812	ENSMUSG00000061013.6	121.063	0.616233	0.164564	3.74464	0.00018065	0.0173198	chr18	-	Mkx	1	cmpl	cmpl	protein_coding	coding	Mkx	MGI:2687286	TRUE
3659	ENSMUSG00000022419.16	208.001	0.434612	0.116872	3.7187	0.000200248	0.0190903	chr15	+	Deptor	1	cmpl	cmpl	protein_coding	coding	Deptor	MGI:2146322	TRUE
15924	ENSMUSG00000056427.10	467.053	-0.290838	0.0783886	-3.7102	0.000207093	0.0195973	chr11	+	Slit3	1	cmpl	cmpl	protein_coding	coding	Slit3	MGI:1315202	TRUE
27106	ENSMUSG00000092274.3	232.952	0.498154	0.134301	3.70923	0.000207889	0.0195973	chr19	-	Neat1	1	none	none	lncRNA	nonCoding	Neat1	MGI:1914211	TRUE
11543	ENSMUSG00000039579.15	4800.52	-0.180735	0.0487882	-3.70449	0.000211814	0.0198564	chr4	-	Grin3a	1	cmpl	cmpl	protein_coding	coding	Grin3a	MGI:1933206	TRUE
13886	ENSMUSG00000047554.14	564.594	0.261854	0.0707522	3.70101	0.000214746	0.02002	chr7	-	Tmem41b	1	cmpl	cmpl	protein_coding	coding	Tmem41b	MGI:1289225	TRUE
11064	ENSMUSG00000038384.16	3413.08	-0.206066	0.0557019	-3.69944	0.000216073	0.0200331	chr5	+	Setd1b	1	cmpl	cmpl	protein_coding	coding	Setd1b	MGI:2652820	TRUE
10643	ENSMUSG00000037347.7	84.6917	-0.61241	0.16564	-3.69723	0.000217967	0.0200983	chrX	+	Chst7	1	cmpl	cmpl	protein_coding	coding	Chst7	MGI:1891767	TRUE
2234	ENSMUSG00000019970.15	1191.15	0.215224	0.0585614	3.67519	0.00023767	0.0217959	chr10	+	Sgk1	1	cmpl	cmpl	protein_coding	coding	Sgk1	MGI:1340062	TRUE
10321	ENSMUSG00000036466.17	1245.26	-0.206235	0.0561978	-3.66981	0.000242729	0.0221395	chr9	+	Megf11	1	cmpl	cmpl	protein_coding	coding	Megf11	MGI:1920951	TRUE
13071	ENSMUSG00000044468.14	223.202	-0.501652	0.136861	-3.66542	0.000246931	0.0222827	chr3	-	Tent5c	1	cmpl	cmpl	protein_coding	coding	Tent5c	MGI:1921895	TRUE
19756	ENSMUSG00000073295.4	1375.51	0.191125	0.0521428	3.66541	0.00024694	0.0222827	chrX	+	Nudt11	1	cmpl	cmpl	protein_coding	coding	Nudt11	MGI:1930957	TRUE
17240	ENSMUSG00000063229.15	3786.22	0.237343	0.0648016	3.66261	0.000249657	0.0223669	chr7	+	Ldha	1	cmpl	cmpl	protein_coding	coding	Ldha	MGI:96759	TRUE
20273	ENSMUSG00000074896.3	27.5882	1.1966	0.326787	3.66172	0.000250524	0.0223669	chr19	+	Ifit3	1	cmpl	cmpl	protein_coding	coding	Ifit3	MGI:1101055	TRUE
2539	ENSMUSG00000020473.13	917.707	-0.214027	0.0585569	-3.65504	0.000257146	0.0228373	chr11	+	Aebp1	1	cmpl	cmpl	protein_coding	coding	Aebp1	MGI:1197012	TRUE
20476	ENSMUSG00000075324.13	1473.44	-0.1934	0.0529589	-3.65188	0.000260326	0.0229987	chr2	-	Fign	1	cmpl	cmpl	protein_coding	coding	Fign	MGI:1890647	TRUE
2008	ENSMUSG00000018849.6	2166.58	0.149465	0.0409898	3.64639	0.000265948	0.0232519	chr11	-	Wwc1	1	cmpl	cmpl	protein_coding	coding	Wwc1	MGI:2388637	TRUE
16700	ENSMUSG00000060424.14	870.019	0.240723	0.0659989	3.64738	0.000264924	0.0232519	chr1	-	Pantr1	1	none	none	lncRNA	nonCoding	Pantr1	MGI:1913547	TRUE
7071	ENSMUSG00000029093.14	1201.04	-0.213579	0.0586325	-3.64267	0.000269823	0.0234691	chr5	-	Sorcs2	1	cmpl	cmpl	protein_coding	coding	Sorcs2	MGI:1932289	TRUE
11467	ENSMUSG00000039349.5	189.42	-0.423476	0.116587	-3.63227	0.000280939	0.0243106	chr1	-	C130074G19Rik	1	cmpl	cmpl	protein_coding	coding	C130074G19Rik	MGI:2444831	TRUE
9367	ENSMUSG00000033615.9	2137.39	0.185034	0.0511782	3.61548	0.000299787	0.0258092	chr5	-	Cplx1	1	cmpl	cmpl	protein_coding	coding	Cplx1	MGI:104727	TRUE
5820	ENSMUSG00000026923.15	2817.77	-0.182547	0.0506229	-3.60602	0.000310931	0.0266328	chr2	-	Notch1	1	cmpl	cmpl	protein_coding	coding	Notch1	MGI:97363	TRUE
15843	ENSMUSG00000056043.5	58.539	0.757825	0.21052	3.59978	0.00031849	0.0271424	chr7	-	Rgs9bp	1	cmpl	cmpl	protein_coding	coding	Rgs9bp	MGI:2384418	TRUE
1014	ENSMUSG00000006494.11	2002.64	0.232015	0.0645683	3.59332	0.000326489	0.0275459	chr2	+	Pdk1	1	cmpl	cmpl	protein_coding	coding	Pdk1	MGI:1926119	TRUE
14285	ENSMUSG00000049100.15	10519	-0.137616	0.0382904	-3.59401	0.000325623	0.0275459	chr3	+	Pcdh10	1	cmpl	cmpl	protein_coding	coding	Pcdh10	MGI:1338042	TRUE
1636	ENSMUSG00000015709.9	8373.46	-0.121581	0.0339093	-3.58547	0.00033647	0.0282467	chr7	-	Arnt2	1	cmpl	cmpl	protein_coding	coding	Arnt2	MGI:107188	TRUE
10849	ENSMUSG00000037921.15	26.7736	1.18151	0.32995	3.58088	0.000342444	0.028606	chr8	+	Ddx60	1	cmpl	cmpl	protein_coding	coding	Ddx60	MGI:2384570	TRUE
4159	ENSMUSG00000023868.17	4611.07	0.213766	0.0597258	3.57913	0.000344742	0.028656	chr17	+	Pde10a	1	cmpl	cmpl	protein_coding	coding	Pde10a	MGI:1345143	TRUE
5563	ENSMUSG00000026494.12	6961.8	-0.175682	0.0492272	-3.56879	0.000358634	0.0296647	chr1	+	Kif26b	1	cmpl	cmpl	protein_coding	coding	Kif26b	MGI:2447076	TRUE
8075	ENSMUSG00000030921.17	57.3121	0.829637	0.23289	3.56236	0.000367538	0.0302529	chr7	-	Trim30a	1	cmpl	cmpl	protein_coding	coding	Trim30a	MGI:98178	TRUE
30408	ENSMUSG00000097604.1	66.1118	0.699274	0.196561	3.55755	0.000374327	0.0306621	chr9	+	Gm17322	1	none	none	lncRNA	nonCoding	Gm17322	MGI:4936956	TRUE
1431	ENSMUSG00000013523.13	229.336	0.493317	0.1388	3.55414	0.000379212	0.0307128	chr2	-	Bcas1	1	cmpl	cmpl	protein_coding	coding	Bcas1	MGI:1924210	TRUE
7773	ENSMUSG00000030350.8	1015.82	0.224221	0.0630986	3.5535	0.000380136	0.0307128	chr6	-	Prmt8	1	cmpl	cmpl	protein_coding	coding	Prmt8	MGI:3043083	TRUE
12722	ENSMUSG00000043067.15	2173.31	-0.158114	0.044507	-3.55257	0.000381492	0.0307128	chr9	-	Dpy19l1	1	cmpl	cmpl	protein_coding	coding	Dpy19l1	MGI:1915685	TRUE
15724	ENSMUSG00000055435.6	2253.15	0.163626	0.046065	3.55206	0.000382227	0.0307128	chr8	-	Maf	1	cmpl	cmpl	protein_coding	coding	Maf	MGI:96909	TRUE
20233	ENSMUSG00000074785.5	4391.58	-0.137862	0.0388282	-3.55057	0.000384399	0.030741	chr10	-	Plxnc1	1	cmpl	cmpl	protein_coding	coding	Plxnc1	MGI:1890127	TRUE
7744	ENSMUSG00000030306.14	1717.85	0.194894	0.0549924	3.54401	0.000394085	0.0313669	chr6	-	Tmtc1	1	cmpl	cmpl	protein_coding	coding	Tmtc1	MGI:3039590	TRUE
7707	ENSMUSG00000030237.14	125.036	0.547382	0.154514	3.5426	0.00039621	0.031388	chr6	-	Slco1a4	1	cmpl	cmpl	protein_coding	coding	Slco1a4	MGI:1351896	TRUE
15048	ENSMUSG00000052229.5	797.113	0.262614	0.0749771	3.50259	0.000460763	0.0363314	chr18	-	Gpr17	1	cmpl	cmpl	protein_coding	coding	Gpr17	MGI:3584514	TRUE
14469	ENSMUSG00000049823.9	1426.05	-0.174293	0.0498357	-3.49735	0.000469906	0.03688	chr17	+	Zbtb12	1	cmpl	cmpl	protein_coding	coding	Zbtb12	MGI:88133	TRUE
3076	ENSMUSG00000021390.6	726.428	0.241368	0.0690944	3.4933	0.000477086	0.0370984	chr13	+	Ogn	1	cmpl	cmpl	protein_coding	coding	Ogn	MGI:109278	TRUE
5700	ENSMUSG00000026728.9	6156.88	-0.140538	0.0402286	-3.49348	0.000476777	0.0370984	chr2	+	Vim	1	cmpl	cmpl	protein_coding	coding	Vim	MGI:98932	TRUE
8006	ENSMUSG00000030790.15	92.2735	0.601938	0.17244	3.49072	0.000481727	0.0372874	chr7	+	Adm	1	cmpl	cmpl	protein_coding	coding	Adm	MGI:108058	TRUE
1414	ENSMUSG00000013089.15	867.572	-0.208294	0.059746	-3.48633	0.000489699	0.0376532	chr16	-	Etv5	1	cmpl	cmpl	protein_coding	coding	Etv5	MGI:1096867	TRUE
15296	ENSMUSG00000053399.9	478.689	-0.281924	0.0808808	-3.48567	0.000490915	0.0376532	chr8	-	Adamts18	1	cmpl	cmpl	protein_coding	coding	Adamts18	MGI:2442600	TRUE
2419	ENSMUSG00000020277.10	2275.23	0.180514	0.0520054	3.47107	0.000518381	0.0395799	chr10	-	Pfkl	1	cmpl	cmpl	protein_coding	coding	Pfkl	MGI:97547	TRUE
16881	ENSMUSG00000061436.15	6110.15	-0.185545	0.0534816	-3.46931	0.000521789	0.0396606	chr6	-	Hipk2	1	cmpl	cmpl	protein_coding	coding	Hipk2	MGI:1314872	TRUE
1319	ENSMUSG00000010476.14	3654.19	-0.183409	0.0529573	-3.46333	0.000533524	0.0403708	chr7	-	Ebf3	1	cmpl	cmpl	protein_coding	coding	Ebf3	MGI:894289	TRUE
2605	ENSMUSG00000020598.16	9867.56	-0.114872	0.0331948	-3.46054	0.000539096	0.0406103	chr12	+	Nrcam	1	cmpl	cmpl	protein_coding	coding	Nrcam	MGI:104750	TRUE
15605	ENSMUSG00000054874.12	2796.26	-0.164483	0.0475618	-3.45829	0.000543607	0.0407681	chr19	-	Pcnx3	1	cmpl	cmpl	protein_coding	coding	Pcnx3	MGI:1861733	TRUE
11437	ENSMUSG00000039262.16	26106.7	-0.13359	0.0386803	-3.45371	0.00055294	0.0410411	chr2	+	Prrc2b	1	cmpl	cmpl	protein_coding	coding	Prrc2b	MGI:1923304	TRUE
15209	ENSMUSG00000053004.9	76.9913	0.617648	0.178823	3.45396	0.000552426	0.0410411	chr6	+	Hrh1	1	cmpl	cmpl	protein_coding	coding	Hrh1	MGI:107619	TRUE
17039	ENSMUSG00000062202.14	1798.12	-0.150129	0.0434787	-3.45292	0.000554543	0.0410411	chr17	-	Btbd9	1	cmpl	cmpl	protein_coding	coding	Btbd9	MGI:1916625	TRUE
11804	ENSMUSG00000040296.15	260.328	0.392258	0.113664	3.45102	0.000558468	0.0411511	chr4	-	Ddx58	1	cmpl	cmpl	protein_coding	coding	Ddx58	MGI:2442858	TRUE
554	ENSMUSG00000003273.14	937.521	0.192407	0.0558107	3.4475	0.000565807	0.0415072	chr7	+	Car11	1	cmpl	cmpl	protein_coding	coding	Car11	MGI:1336193	TRUE
16847	ENSMUSG00000061232.16	131.97	0.542311	0.157358	3.44635	0.000568221	0.0415072	chr17	-	H2-K1	1	cmpl	cmpl	protein_coding	coding	H2-K1	MGI:95904	TRUE
15159	ENSMUSG00000052727.6	174088	-0.152925	0.0444826	-3.43787	0.000586313	0.0426442	chr13	-	Map1b	1	cmpl	cmpl	protein_coding	coding	Map1b	MGI:1306778	TRUE
3630	ENSMUSG00000022367.7	170.701	-0.424227	0.123526	-3.43432	0.000594035	0.0429958	chr15	-	Has2	1	cmpl	cmpl	protein_coding	coding	Has2	MGI:107821	TRUE
13980	ENSMUSG00000047881.14	337.15	0.304986	0.0888314	3.43332	0.000596244	0.0429958	chr5	-	Rell1	1	cmpl	cmpl	protein_coding	coding	Rell1	MGI:2140767	TRUE
841	ENSMUSG00000005413.8	138.345	0.512454	0.149309	3.43216	0.000598799	0.0429963	chr8	+	Hmox1	1	cmpl	cmpl	protein_coding	coding	Hmox1	MGI:96163	TRUE
15343	ENSMUSG00000053646.13	3476.1	-0.14237	0.0415929	-3.42295	0.000619464	0.0442917	chr9	+	Plxnb1	1	cmpl	cmpl	protein_coding	coding	Plxnb1	MGI:2154238	TRUE
9449	ENSMUSG00000033880.11	152.509	0.445613	0.130426	3.41661	0.000634069	0.0449549	chr11	-	Lgals3bp	1	cmpl	cmpl	protein_coding	coding	Lgals3bp	MGI:99554	TRUE
17273	ENSMUSG00000063382.6	3866.44	-0.165337	0.0483767	-3.41769	0.00063156	0.0449549	chr9	+	Bcl9l	1	cmpl	cmpl	protein_coding	coding	Bcl9l	MGI:1933114	TRUE
13474	ENSMUSG00000045991.19	1407.19	-0.204661	0.0599251	-3.41527	0.000637183	0.0449867	chr18	+	Onecut2	1	cmpl	cmpl	protein_coding	coding	Onecut2	MGI:1891408	TRUE
16320	ENSMUSG00000058488.7	137.8	0.489419	0.143485	3.41095	0.000647371	0.0455156	chr5	+	Kl	1	cmpl	cmpl	protein_coding	coding	Kl	MGI:1101771	TRUE
6741	ENSMUSG00000028565.18	7590.85	-0.165583	0.0487527	-3.39639	0.000682806	0.0476102	chr4	+	Nfia	1	cmpl	cmpl	protein_coding	coding	Nfia	MGI:108056	TRUE
18891	ENSMUSG00000068699.12	588.976	-0.240401	0.0707619	-3.39732	0.000680492	0.0476102	chr6	+	Flnc	1	cmpl	cmpl	protein_coding	coding	Flnc	MGI:95557	TRUE
9851	ENSMUSG00000034994.10	52712.1	0.108651	0.0320032	3.39501	0.000686268	0.0476547	chr10	+	Eef2	1	cmpl	cmpl	protein_coding	coding	Eef2	MGI:95288	TRUE
14048	ENSMUSG00000048148.18	1175.69	-0.18664	0.0550865	-3.38812	0.000703732	0.0486671	chr8	+	Nwd1	1	cmpl	cmpl	protein_coding	coding	Nwd1	MGI:2442268	TRUE
722	ENSMUSG00000004562.16	1203.03	-0.179265	0.0529999	-3.38236	0.000718652	0.049496	chr14	+	Arhgef40	1	cmpl	cmpl	protein_coding	coding	Arhgef40	MGI:2685515	TRUE
4804	ENSMUSG00000025013.15	64.5074	-0.652342	0.193055	-3.37905	0.00072738	0.04977	chr19	-	Tll2	1	cmpl	cmpl	protein_coding	coding	Tll2	MGI:1346044	TRUE
6265	ENSMUSG00000027737.10	1225.37	0.219201	0.064879	3.37861	0.000728528	0.04977	chr3	-	Slc7a11	1	cmpl	cmpl	protein_coding	coding	Slc7a11	MGI:1347355	TRUE
18579	ENSMUSG00000066652.5	80.1581	0.602856	0.17852	3.37696	0.00073292	0.0498681	chr1	+	Lefty2	1	cmpl	cmpl	protein_coding	coding	Lefty2	MGI:2443573	TRUE
15937	ENSMUSG00000056493.9	2353.9	-0.138995	0.0412858	-3.36664	0.000760896	0.0515637	chr5	+	Foxk1	1	cmpl	cmpl	protein_coding	coding	Foxk1	MGI:1347488	FALSE
20309	ENSMUSG00000075015.3	116.758	0.703086	0.209278	3.35957	0.000780628	0.0526892	chr2	+	Gm10801	1	cmpl	cmpl	protein_coding	coding	Gm10801	MGI:3641656	FALSE
5617	ENSMUSG00000026587.15	10901.9	-0.120838	0.0360891	-3.34834	0.000812977	0.0545136	chr1	+	Astn1	1	cmpl	cmpl	protein_coding	coding	Astn1	MGI:1098567	FALSE
6305	ENSMUSG00000027820.12	443.006	0.286631	0.085614	3.34795	0.000814118	0.0545136	chr3	+	Mme	1	cmpl	cmpl	protein_coding	coding	Mme	MGI:97004	FALSE
7514	ENSMUSG00000029826.14	191.57	0.411255	0.122979	3.3441	0.000825505	0.0550246	chr6	-	Zc3hav1	1	cmpl	cmpl	protein_coding	coding	Zc3hav1	MGI:1926031	FALSE
20170	ENSMUSG00000074607.11	1077.08	-0.187849	0.0561888	-3.34317	0.000828272	0.0550246	chr2	+	Tox2	1	cmpl	cmpl	protein_coding	coding	Tox2	MGI:3611233	FALSE
4152	ENSMUSG00000023828.3	102.363	0.541674	0.162155	3.34047	0.000836366	0.0553445	chr17	-	Slc22a3	1	cmpl	cmpl	protein_coding	coding	Slc22a3	MGI:1333817	FALSE
1182	ENSMUSG00000008658.16	5031.34	0.131979	0.0395803	3.33447	0.000854607	0.0563306	chr16	+	Rbfox1	1	cmpl	cmpl	protein_coding	coding	Rbfox1	MGI:1926224	FALSE
12998	ENSMUSG00000044216.7	85.558	0.610449	0.183133	3.33336	0.000858035	0.0563365	chr15	-	Kcnj4	1	cmpl	cmpl	protein_coding	coding	Kcnj4	MGI:104743	FALSE
10602	ENSMUSG00000037243.17	398.718	0.298583	0.0897376	3.32729	0.000876956	0.0573556	chr11	+	Zfp692	1	cmpl	cmpl	protein_coding	coding	Zfp692	MGI:2144276	FALSE
8988	ENSMUSG00000032517.16	23.234	1.51277	0.455388	3.32194	0.000893953	0.0580176	chr9	+	Mobp	1	cmpl	cmpl	protein_coding	coding	Mobp	MGI:108511	FALSE
12904	ENSMUSG00000043909.16	6803.31	-0.115235	0.0346855	-3.32227	0.00089289	0.0580176	chr2	-	Trp53bp1	1	cmpl	cmpl	protein_coding	coding	Trp53bp1	MGI:1351320	FALSE
11791	ENSMUSG00000040265.16	7588.85	-0.134106	0.0403979	-3.31962	0.000901394	0.0582763	chr1	-	Dnm3	1	cmpl	cmpl	protein_coding	coding	Dnm3	MGI:1341299	FALSE
17406	ENSMUSG00000064036.15	253.256	0.345328	0.104094	3.31748	0.000908345	0.0585016	chr18	+	Mro	1	cmpl	cmpl	protein_coding	coding	Mro	MGI:2152817	FALSE
7090	ENSMUSG00000029123.8	2162.46	-0.157208	0.0475119	-3.30883	0.000936879	0.0601099	chr5	-	Stk32b	1	cmpl	cmpl	protein_coding	coding	Stk32b	MGI:1927552	FALSE
4481	ENSMUSG00000024431.15	1066.69	0.195892	0.0592907	3.30393	0.000953404	0.0609384	chr18	-	Nr3c1	1	cmpl	cmpl	protein_coding	coding	Nr3c1	MGI:95824	FALSE
9881	ENSMUSG00000035095.11	607.411	-0.230039	0.0697422	-3.29842	0.000972291	0.0619111	chr14	+	Fam167a	1	cmpl	cmpl	protein_coding	coding	Fam167a	MGI:3606565	FALSE
11977	ENSMUSG00000040717.6	693.711	-0.211809	0.0644972	-3.28401	0.00102342	0.064922	chr14	+	Il17rd	1	cmpl	cmpl	protein_coding	coding	Il17rd	MGI:2159727	FALSE
11449	ENSMUSG00000039304.11	54.2655	0.733766	0.224002	3.27572	0.00105394	0.0666075	chr3	+	Tnfsf10	1	cmpl	cmpl	protein_coding	coding	Tnfsf10	MGI:107414	FALSE
10314	ENSMUSG00000036446.5	218.281	0.361152	0.110335	3.27324	0.00106323	0.0669439	chr10	+	Lum	1	cmpl	cmpl	protein_coding	coding	Lum	MGI:109347	FALSE
2422	ENSMUSG00000020282.18	346.389	-0.285879	0.0876203	-3.2627	0.00110355	0.0689679	chr11	-	Rhbdf1	1	cmpl	cmpl	protein_coding	coding	Rhbdf1	MGI:104328	FALSE
15503	ENSMUSG00000054409.5	803.454	-0.217333	0.0666052	-3.26301	0.00110238	0.0689679	chr15	-	Tmem74	1	cmpl	cmpl	protein_coding	coding	Tmem74	MGI:2443417	FALSE
1234	ENSMUSG00000009376.15	1072.46	0.207909	0.0637552	3.26105	0.00111002	0.0689713	chr6	+	Met	1	cmpl	cmpl	protein_coding	coding	Met	MGI:96969	FALSE
8387	ENSMUSG00000031529.5	10270.9	-0.109229	0.0334998	-3.2606	0.00111178	0.0689713	chr8	-	Tnks	1	cmpl	cmpl	protein_coding	coding	Tnks	MGI:1341087	FALSE
17251	ENSMUSG00000063253.11	1119.95	0.194084	0.0595477	3.25931	0.00111684	0.0690313	chr8	-	Scoc	1	cmpl	cmpl	protein_coding	coding	Scoc	MGI:1927654	FALSE
4173	ENSMUSG00000023911.12	173.029	0.399702	0.122763	3.25589	0.00113038	0.0696131	chr17	-	Flywch2	1	cmpl	cmpl	protein_coding	coding	Flywch2	MGI:1924167	FALSE
2260	ENSMUSG00000020019.4	286.261	0.318725	0.09793	3.25462	0.00113544	0.0696708	chr10	+	Ntn4	1	cmpl	cmpl	protein_coding	coding	Ntn4	MGI:1888978	FALSE
12042	ENSMUSG00000040896.16	3142.01	-0.130451	0.0401427	-3.24968	0.00115534	0.0706348	chr3	+	Kcnd3	1	cmpl	cmpl	protein_coding	coding	Kcnd3	MGI:1928743	FALSE
1494	ENSMUSG00000014498.9	3194.63	-0.120351	0.0371077	-3.24328	0.00118161	0.0717211	chr10	+	Ankrd52	1	cmpl	cmpl	protein_coding	coding	Ankrd52	MGI:2444029	FALSE
6426	ENSMUSG00000028020.16	1687.6	0.210646	0.0649315	3.24413	0.00117809	0.0717211	chr3	-	Glrb	1	cmpl	cmpl	protein_coding	coding	Glrb	MGI:95751	FALSE
3968	ENSMUSG00000022935.16	1124.89	-0.18157	0.0560043	-3.24208	0.00118662	0.0717673	chr16	-	Grik1	1	cmpl	cmpl	protein_coding	coding	Grik1	MGI:95814	FALSE
12986	ENSMUSG00000044167.6	1035.88	0.185188	0.0571481	3.24048	0.00119328	0.0719119	chr3	+	Foxo1	1	cmpl	cmpl	protein_coding	coding	Foxo1	MGI:1890077	FALSE
8513	ENSMUSG00000031738.14	48.1565	-0.745938	0.230326	-3.23862	0.0012011	0.0721257	chr8	+	Irx6	1	cmpl	cmpl	protein_coding	coding	Irx6	MGI:1927642	FALSE
12147	ENSMUSG00000041272.11	1221.85	-0.172857	0.0534803	-3.23215	0.00122861	0.0735165	chr4	-	Tox	1	cmpl	cmpl	protein_coding	coding	Tox	MGI:2181659	FALSE
446	ENSMUSG00000002578.18	1341.97	-0.171371	0.0531627	-3.22352	0.00126628	0.0747103	chr10	-	Ikzf4	1	cmpl	cmpl	protein_coding	coding	Ikzf4	MGI:1343139	FALSE
7361	ENSMUSG00000029563.16	4339.11	-0.153944	0.0477143	-3.22636	0.00125376	0.0747103	chr6	+	Foxp2	1	cmpl	cmpl	protein_coding	coding	Foxp2	MGI:2148705	FALSE
9561	ENSMUSG00000034205.16	243.637	0.340403	0.10557	3.22444	0.00126221	0.0747103	chr14	+	Loxl2	1	cmpl	cmpl	protein_coding	coding	Loxl2	MGI:2137913	FALSE
12157	ENSMUSG00000041313.14	3595.26	-0.130571	0.0404886	-3.22488	0.00126026	0.0747103	chr5	-	Slc7a1	1	cmpl	cmpl	protein_coding	coding	Slc7a1	MGI:88117	FALSE
5984	ENSMUSG00000027253.15	882.767	-0.234524	0.0728023	-3.22138	0.00127574	0.0750063	chr2	+	Lrp4	1	cmpl	cmpl	protein_coding	coding	Lrp4	MGI:2442252	FALSE
16350	ENSMUSG00000058656.13	3263.71	-0.162762	0.0505988	-3.21672	0.00129666	0.0759716	chr15	-	Samd12	1	cmpl	cmpl	protein_coding	coding	Samd12	MGI:2444518	FALSE
19018	ENSMUSG00000069516.8	102.251	0.512983	0.159564	3.21491	0.00130485	0.0761872	chr10	-	Lyz2	1	cmpl	cmpl	protein_coding	coding	Lyz2	MGI:96897	FALSE
671	ENSMUSG00000004099.16	4144.46	-0.117638	0.0367179	-3.20384	0.00135607	0.0789046	chr9	-	Dnmt1	1	cmpl	cmpl	protein_coding	coding	Dnmt1	MGI:94912	FALSE
3607	ENSMUSG00000022332.8	3520.94	0.14315	0.0447862	3.1963	0.00139202	0.0807182	chr15	+	Khdrbs3	1	cmpl	cmpl	protein_coding	coding	Khdrbs3	MGI:1313312	FALSE
8882	ENSMUSG00000032349.13	2582.3	0.14082	0.0441101	3.19246	0.00141065	0.0815184	chr9	+	Elovl5	1	cmpl	cmpl	protein_coding	coding	Elovl5	MGI:1916051	FALSE
3328	ENSMUSG00000021846.9	1068.81	0.17057	0.0535831	3.18327	0.0014562	0.0837803	chr14	+	Peli2	1	cmpl	cmpl	protein_coding	coding	Peli2	MGI:1891445	FALSE
8436	ENSMUSG00000031604.10	2522.19	0.160552	0.0504473	3.18257	0.00145973	0.0837803	chr8	-	Msmo1	1	cmpl	cmpl	protein_coding	coding	Msmo1	MGI:1913484	FALSE
6718	ENSMUSG00000028532.14	2376.28	-0.157587	0.0496053	-3.17681	0.00148903	0.0851724	chr4	+	Cachd1	1	cmpl	cmpl	protein_coding	coding	Cachd1	MGI:2444177	FALSE
15783	ENSMUSG00000055761.14	1490.1	-0.172738	0.0544068	-3.17494	0.00149868	0.0854349	chr4	-	Nkain3	1	cmpl	cmpl	protein_coding	coding	Nkain3	MGI:2444830	FALSE
12926	ENSMUSG00000043991.5	1841.35	0.162837	0.0513115	3.17349	0.00150616	0.085572	chr18	+	Pura	1	cmpl	cmpl	protein_coding	coding	Pura	MGI:103079	FALSE
8292	ENSMUSG00000031375.17	1234.07	-0.170297	0.0536886	-3.17194	0.00151423	0.0857418	chrX	+	Bgn	1	cmpl	cmpl	protein_coding	coding	Bgn	MGI:88158	FALSE
7753	ENSMUSG00000030319.8	720.75	-0.196455	0.0620955	-3.16375	0.00155749	0.0876036	chr6	+	Cand2	1	cmpl	cmpl	protein_coding	coding	Cand2	MGI:1914338	FALSE
10307	ENSMUSG00000036427.5	4172.56	0.150713	0.0476366	3.16381	0.00155721	0.0876036	chr7	-	Gpi1	1	cmpl	cmpl	protein_coding	coding	Gpi1	MGI:95797	FALSE
7360	ENSMUSG00000029561.17	106.323	0.587695	0.185896	3.16142	0.00157002	0.0880148	chr5	+	Oasl2	1	cmpl	cmpl	protein_coding	coding	Oasl2	MGI:1344390	FALSE
35307	ENSMUSG00000105703.2	38.6549	0.951262	0.300996	3.16038	0.00157562	0.0880364	chr14	-	Gm43305	1	none	none	lncRNA	nonCoding	Gm43305	MGI:5663442	FALSE
12759	ENSMUSG00000043252.8	907.785	0.193357	0.0613215	3.15317	0.00161505	0.0899418	chr4	+	Tmem64	1	cmpl	cmpl	protein_coding	coding	Tmem64	MGI:2140359	FALSE
11488	ENSMUSG00000039419.17	4443.11	-0.146127	0.046427	-3.14746	0.00164695	0.0911169	chr6	+	Cntnap2	1	cmpl	cmpl	protein_coding	coding	Cntnap2	MGI:1914047	FALSE
18498	ENSMUSG00000066129.15	2531.56	-0.148039	0.047023	-3.14822	0.00164267	0.0911169	chr7	+	Kndc1	1	cmpl	cmpl	protein_coding	coding	Kndc1	MGI:1923734	FALSE
198	ENSMUSG00000001123.15	222.249	0.346991	0.110553	3.13868	0.00169712	0.0935855	chr11	-	Lgals9	1	cmpl	cmpl	protein_coding	coding	Lgals9	MGI:109496	FALSE
6779	ENSMUSG00000028626.5	453.391	0.302247	0.0963923	3.13559	0.00171507	0.0942677	chr4	+	Col9a2	1	cmpl	cmpl	protein_coding	coding	Col9a2	MGI:88466	FALSE
8434	ENSMUSG00000031601.16	3237.38	0.122742	0.0391912	3.13188	0.00173693	0.0951588	chr8	-	Cnot7	1	cmpl	cmpl	protein_coding	coding	Cnot7	MGI:1298230	FALSE
5811	ENSMUSG00000026896.14	132.525	0.454051	0.145143	3.12829	0.00175824	0.0957048	chr2	-	Ifih1	1	cmpl	cmpl	protein_coding	coding	Ifih1	MGI:1918836	FALSE
7875	ENSMUSG00000030560.17	372.408	0.282171	0.0901836	3.12885	0.00175494	0.0957048	chr7	+	Ctsc	1	cmpl	cmpl	protein_coding	coding	Ctsc	MGI:109553	FALSE
651	ENSMUSG00000003955.8	339.641	0.274466	0.087883	3.12308	0.00178969	0.096088	chr16	-	Fam162a	1	cmpl	cmpl	protein_coding	coding	Fam162a	MGI:1917436	FALSE
1135	ENSMUSG00000007888.15	189.399	0.389311	0.124669	3.12275	0.00179167	0.096088	chr8	+	Crlf1	1	cmpl	cmpl	protein_coding	coding	Crlf1	MGI:1340030	FALSE
11002	ENSMUSG00000038244.14	895.808	0.214354	0.0686095	3.12426	0.00178254	0.096088	chr7	+	Mical2	1	cmpl	cmpl	protein_coding	coding	Mical2	MGI:2444947	FALSE
11532	ENSMUSG00000039542.16	36942.2	-0.0955323	0.0305957	-3.12241	0.00179375	0.096088	chr9	-	Ncam1	1	cmpl	cmpl	protein_coding	coding	Ncam1	MGI:97281	FALSE
15499	ENSMUSG00000054404.13	57.5005	0.71141	0.227793	3.12305	0.00178986	0.096088	chr11	+	Slfn5	1	cmpl	cmpl	protein_coding	coding	Slfn5	MGI:1329004	FALSE
4471	ENSMUSG00000024420.9	2465.48	-0.139803	0.0447899	-3.12131	0.00180051	0.0961451	chr18	-	Zfp521	1	cmpl	cmpl	protein_coding	coding	Zfp521	MGI:95459	FALSE
10504	ENSMUSG00000036972.14	1741.12	-0.160738	0.0515531	-3.11791	0.00182135	0.0969513	chr9	+	Zic4	1	cmpl	cmpl	protein_coding	coding	Zic4	MGI:107201	FALSE
4939	ENSMUSG00000025255.18	5776.4	-0.186517	0.0598932	-3.11415	0.00184474	0.0978871	chr3	+	Zfhx4	1	cmpl	cmpl	protein_coding	coding	Zfhx4	MGI:2137668	FALSE
14584	ENSMUSG00000050271.12	1533.03	-0.160703	0.0516354	-3.11227	0.00185657	0.0982064	chr8	+	Prag1	1	cmpl	cmpl	protein_coding	coding	Prag1	MGI:1196223	FALSE
16506	ENSMUSG00000059456.13	426.708	0.28946	0.0930735	3.11001	0.00187078	0.0986486	chr14	-	Ptk2b	1	cmpl	cmpl	protein_coding	coding	Ptk2b	MGI:104908	FALSE
15558	ENSMUSG00000054641.10	90.5531	-0.524033	0.168614	-3.10788	0.00188433	0.0990537	chr6	+	Mmrn1	1	cmpl	cmpl	protein_coding	coding	Mmrn1	MGI:1918195	FALSE
6837	ENSMUSG00000028708.16	354.527	0.268286	0.086412	3.10473	0.00190452	0.0998037	chr4	+	Mknk1	1	cmpl	cmpl	protein_coding	coding	Mknk1	MGI:894316	FALSE
14307	ENSMUSG00000049176.15	722.088	0.239872	0.077308	3.1028	0.00191696	0.099836	chrX	-	Frmpd4	1	cmpl	cmpl	protein_coding	coding	Frmpd4	MGI:3042378	FALSE
16353	ENSMUSG00000058665.8	357.138	-0.329899	0.106316	-3.103	0.00191567	0.099836	chr1	+	En1	1	cmpl	cmpl	protein_coding	coding	En1	MGI:95389	FALSE
454	ENSMUSG00000002633.4	94.9466	0.555453	0.179467	3.09501	0.00196808	0.102183	chr5	-	Shh	1	cmpl	cmpl	protein_coding	coding	Shh	MGI:98297	FALSE
19083	ENSMUSG00000069917.7	497.047	-0.326257	0.105554	-3.09089	0.00199555	0.103291	chr11	+	Hba-a2	1	cmpl	cmpl	protein_coding	coding	Hba-a2	MGI:96016	FALSE
371	ENSMUSG00000002059.18	475.591	0.235079	0.0761949	3.08524	0.0020339	0.103824	chr11	+	Rab34	1	cmpl	cmpl	protein_coding	coding	Rab34	MGI:104606	FALSE
4549	ENSMUSG00000024565.9	1264.76	-0.16252	0.0526833	-3.08484	0.00203661	0.103824	chr18	-	Sall3	1	cmpl	cmpl	protein_coding	coding	Sall3	MGI:109295	FALSE
11240	ENSMUSG00000038777.19	2292.74	0.146805	0.0475414	3.08794	0.00201546	0.103824	chr3	+	Sema6c	1	cmpl	cmpl	protein_coding	coding	Sema6c	MGI:1338032	FALSE
13929	ENSMUSG00000047712.8	577.913	0.218412	0.0707491	3.08714	0.00202091	0.103824	chr10	-	Ust	1	cmpl	cmpl	protein_coding	coding	Ust	MGI:2442406	FALSE
36395	ENSMUSG00000107512.1	187.558	-0.52877	0.171406	-3.0849	0.00203623	0.103824	chr6	-	Gm44433	1	none	none	TEC	problem	Gm44433	MGI:5690825	FALSE
50	ENSMUSG00000000282.12	1429.6	-0.151171	0.0490684	-3.08083	0.00206425	0.104916	chr11	+	Mnt	1	cmpl	cmpl	protein_coding	coding	Mnt	MGI:109150	FALSE
11898	ENSMUSG00000040536.15	2048.48	0.192723	0.0626089	3.0782	0.00208257	0.105478	chr4	-	Necab1	1	cmpl	cmpl	protein_coding	coding	Necab1	MGI:1916602	FALSE
16611	ENSMUSG00000059974.10	6222.32	0.127788	0.0415242	3.07745	0.00208781	0.105478	chr9	-	Ntm	1	cmpl	cmpl	protein_coding	coding	Ntm	MGI:2446259	FALSE
13619	ENSMUSG00000046574.8	4427.29	-0.161554	0.0525354	-3.07514	0.00210402	0.10598	chr7	-	Prr12	1	cmpl	cmpl	protein_coding	coding	Prr12	MGI:2679002	FALSE
22025	ENSMUSG00000079465.8	55.3409	0.687799	0.2238	3.07328	0.00211722	0.106327	chr1	+	Col4a3	1	cmpl	cmpl	protein_coding	coding	Col4a3	MGI:104688	FALSE
3257	ENSMUSG00000021719.9	1585.77	0.191363	0.0624007	3.06668	0.00216452	0.107741	chr13	-	Rgs7bp	1	cmpl	cmpl	protein_coding	coding	Rgs7bp	MGI:106334	FALSE
5722	ENSMUSG00000026768.10	201.964	0.383327	0.124971	3.06733	0.00215983	0.107741	chr2	-	Itga8	1	cmpl	cmpl	protein_coding	coding	Itga8	MGI:109442	FALSE
9676	ENSMUSG00000034522.10	433.237	-0.241102	0.0786094	-3.06709	0.00216153	0.107741	chr14	+	Zfp395	1	cmpl	cmpl	protein_coding	coding	Zfp395	MGI:2682318	FALSE
5598	ENSMUSG00000026565.18	1937.42	-0.151405	0.0494029	-3.06469	0.00217892	0.108139	chr1	-	Pou2f1	1	cmpl	cmpl	protein_coding	coding	Pou2f1	MGI:101898	FALSE
18635	ENSMUSG00000067028.11	740.65	-0.193207	0.0631386	-3.06004	0.00221306	0.109511	chr1	+	Cntnap5b	1	cmpl	cmpl	protein_coding	coding	Cntnap5b	MGI:3664583	FALSE
5179	ENSMUSG00000025789.9	9956.15	-0.117708	0.0384824	-3.05876	0.00222254	0.109658	chr7	-	St8sia2	1	cmpl	cmpl	protein_coding	coding	St8sia2	MGI:106020	FALSE
17002	ENSMUSG00000062070.12	828.576	0.210973	0.0690483	3.05544	0.00224729	0.110503	chrX	+	Pgk1	1	cmpl	cmpl	protein_coding	coding	Pgk1	MGI:97555	FALSE
19844	ENSMUSG00000073678.4	7383.09	-0.120316	0.039387	-3.05471	0.00225276	0.110503	chr1	-	Pgap1	1	cmpl	cmpl	protein_coding	coding	Pgap1	MGI:2443342	FALSE
482	ENSMUSG00000002808.7	375.715	0.293898	0.0962846	3.05239	0.00227027	0.111039	chr13	-	Epdr1	1	cmpl	cmpl	protein_coding	coding	Epdr1	MGI:2145369	FALSE
1927	ENSMUSG00000018427.7	441.867	-0.230295	0.075508	-3.04994	0.00228886	0.111494	chr11	-	Ypel2	1	cmpl	cmpl	protein_coding	coding	Ypel2	MGI:1925114	FALSE
6703	ENSMUSG00000028496.17	4703.19	0.129644	0.0425143	3.04943	0.00229279	0.111494	chr4	-	Mllt3	1	cmpl	cmpl	protein_coding	coding	Mllt3	MGI:1917372	FALSE
15709	ENSMUSG00000055368.14	153.771	-0.450965	0.148296	-3.04099	0.00235802	0.114337	chr8	+	Slc6a2	1	cmpl	cmpl	protein_coding	coding	Slc6a2	MGI:1270850	FALSE
16964	ENSMUSG00000061887.14	6821.28	-0.118691	0.0390993	-3.03563	0.00240032	0.116054	chr4	+	Ssbp3	1	cmpl	cmpl	protein_coding	coding	Ssbp3	MGI:1919725	FALSE
15238	ENSMUSG00000053137.7	554.791	0.209135	0.0689657	3.03245	0.00242576	0.116616	chr15	-	Mapk11	1	cmpl	cmpl	protein_coding	coding	Mapk11	MGI:1338024	FALSE
18683	ENSMUSG00000067369.12	206.61	0.337393	0.11124	3.03302	0.00242118	0.116616	chrX	-	Trmt2b	1	cmpl	cmpl	protein_coding	coding	Trmt2b	MGI:2442530	FALSE
839	ENSMUSG00000005397.8	3326.46	-0.128473	0.0423951	-3.03037	0.00244256	0.11709	chr13	+	Nid1	1	cmpl	cmpl	protein_coding	coding	Nid1	MGI:97342	FALSE
3760	ENSMUSG00000022565.15	2504.77	-0.176257	0.0582381	-3.02649	0.00247413	0.118026	chr15	-	Plec	1	cmpl	cmpl	protein_coding	coding	Plec	MGI:1277961	FALSE
10000	ENSMUSG00000035431.4	401.725	0.261518	0.0864164	3.02625	0.00247607	0.118026	chr12	+	Sstr1	1	cmpl	cmpl	protein_coding	coding	Sstr1	MGI:98327	FALSE
7135	ENSMUSG00000029189.10	1155.91	0.167934	0.055605	3.02013	0.00252667	0.120099	chr5	-	Sel1l3	1	cmpl	cmpl	protein_coding	coding	Sel1l3	MGI:1916941	FALSE
9275	ENSMUSG00000033307.7	3825.89	0.147511	0.048862	3.01893	0.00253668	0.120236	chr10	-	Mif	1	cmpl	cmpl	protein_coding	coding	Mif	MGI:96982	FALSE
3952	ENSMUSG00000022893.14	597.517	0.228376	0.0757347	3.01548	0.00256574	0.121273	chr16	-	Adamts1	1	cmpl	cmpl	protein_coding	coding	Adamts1	MGI:109249	FALSE
2323	ENSMUSG00000020121.15	7414.96	-0.121195	0.0402338	-3.01228	0.00259294	0.121537	chr10	-	Srgap1	1	cmpl	cmpl	protein_coding	coding	Srgap1	MGI:2152936	FALSE
3374	ENSMUSG00000021939.8	4838.28	0.137066	0.0454941	3.01283	0.00258821	0.121537	chr14	+	Ctsb	1	cmpl	cmpl	protein_coding	coding	Ctsb	MGI:88561	FALSE
4949	ENSMUSG00000025270.13	271.509	-0.371255	0.123214	-3.01309	0.00258603	0.121537	chrX	+	Alas2	1	cmpl	cmpl	protein_coding	coding	Alas2	MGI:87990	FALSE
100	ENSMUSG00000000567.5	1858.84	-0.135694	0.045196	-3.00235	0.002679	0.124877	chr11	+	Sox9	1	cmpl	cmpl	protein_coding	coding	Sox9	MGI:98371	FALSE
3729	ENSMUSG00000022521.10	10605.8	-0.162134	0.0540804	-2.99802	0.0027174	0.125971	chr16	-	Crebbp	1	cmpl	cmpl	protein_coding	coding	Crebbp	MGI:1098280	FALSE
8842	ENSMUSG00000032294.17	9583.46	0.120541	0.0402007	2.99849	0.00271322	0.125971	chr9	+	Pkm	1	cmpl	cmpl	protein_coding	coding	Pkm	MGI:97591	FALSE
6602	ENSMUSG00000028333.10	795.442	0.178719	0.0596596	2.99564	0.00273866	0.126263	chr4	+	Anp32b	1	cmpl	cmpl	protein_coding	coding	Anp32b	MGI:1914878	FALSE
10839	ENSMUSG00000037892.13	2101.74	-0.148944	0.0497167	-2.99585	0.00273683	0.126263	chr3	-	Pcdh18	1	cmpl	cmpl	protein_coding	coding	Pcdh18	MGI:1920423	FALSE
2334	ENSMUSG00000020135.13	17933.2	-0.10818	0.0361872	-2.98947	0.00279463	0.12839	chr10	+	Apc2	1	cmpl	cmpl	protein_coding	coding	Apc2	MGI:1346052	FALSE
3609	ENSMUSG00000022336.3	3400.87	-0.138286	0.0462925	-2.98722	0.00281524	0.12839	chr15	-	Eif3e	1	cmpl	cmpl	protein_coding	coding	Eif3e	MGI:99257	FALSE
8541	ENSMUSG00000031785.16	4148	-0.122852	0.0411068	-2.98861	0.00280251	0.12839	chr8	+	Adgrg1	1	cmpl	cmpl	protein_coding	coding	Adgrg1	MGI:1340051	FALSE
9797	ENSMUSG00000034842.16	65.5122	0.610359	0.204301	2.98755	0.00281224	0.12839	chr5	+	Art3	1	cmpl	cmpl	protein_coding	coding	Art3	MGI:1202729	FALSE
13347	ENSMUSG00000045482.16	8234.91	-0.150645	0.0505863	-2.97798	0.00290155	0.13197	chr5	+	Trrap	1	cmpl	cmpl	protein_coding	coding	Trrap	MGI:2153272	FALSE
13012	ENSMUSG00000044252.18	1665.44	0.154466	0.0519131	2.97548	0.00292528	0.132691	chr18	-	Osbpl1a	1	cmpl	cmpl	protein_coding	coding	Osbpl1a	MGI:1927551	FALSE
2606	ENSMUSG00000020599.13	630.09	-0.206348	0.0694636	-2.9706	0.00297223	0.134459	chr11	-	Rgs9	1	cmpl	cmpl	protein_coding	coding	Rgs9	MGI:1338824	FALSE
2288	ENSMUSG00000020070.18	2100.51	0.13961	0.0470208	2.9691	0.00298669	0.134752	chr10	+	Rufy2	1	cmpl	cmpl	protein_coding	coding	Rufy2	MGI:1917682	FALSE
141	ENSMUSG00000000805.18	71.2428	0.597246	0.201736	2.96054	0.003071	0.136369	chr11	+	Car4	1	cmpl	cmpl	protein_coding	coding	Car4	MGI:1096574	FALSE
3101	ENSMUSG00000021448.7	1989.75	-0.167706	0.0565857	-2.96375	0.0030391	0.136369	chr13	-	Shc3	1	cmpl	cmpl	protein_coding	coding	Shc3	MGI:106179	FALSE
5902	ENSMUSG00000027082.15	386.419	0.271662	0.0917587	2.96061	0.00307032	0.136369	chr2	-	Tfpi	1	cmpl	cmpl	protein_coding	coding	Tfpi	MGI:1095418	FALSE
6022	ENSMUSG00000027322.11	43.4626	0.716074	0.241616	2.96368	0.00303984	0.136369	chr2	-	Siglec1	1	cmpl	cmpl	protein_coding	coding	Siglec1	MGI:99668	FALSE
11979	ENSMUSG00000040721.9	2963.97	-0.203056	0.0685662	-2.96145	0.0030619	0.136369	chr14	-	Zfhx2	1	cmpl	cmpl	protein_coding	coding	Zfhx2	MGI:2686934	FALSE
14614	ENSMUSG00000050390.12	698.398	-0.195106	0.065854	-2.9627	0.00304949	0.136369	chr4	-	C77080	1	cmpl	cmpl	protein_coding	coding	C77080	MGI:2140651	FALSE
110	ENSMUSG00000000628.10	219.506	0.351836	0.118891	2.95932	0.00308318	0.13655	chr6	-	Hk2	1	cmpl	cmpl	protein_coding	coding	Hk2	MGI:1315197	FALSE
7284	ENSMUSG00000029436.9	1223.25	0.218291	0.0737897	2.95828	0.00309362	0.136654	chr5	+	Mmp17	1	cmpl	cmpl	protein_coding	coding	Mmp17	MGI:1346076	FALSE
10600	ENSMUSG00000037239.8	1194.73	-0.166119	0.0561983	-2.95594	0.00311721	0.137336	chr7	-	Spred3	1	cmpl	cmpl	protein_coding	coding	Spred3	MGI:2142186	FALSE
12386	ENSMUSG00000042035.11	6740.3	-0.107885	0.0365362	-2.95283	0.00314878	0.138366	chr3	+	Igsf3	1	cmpl	cmpl	protein_coding	coding	Igsf3	MGI:1926158	FALSE
3359	ENSMUSG00000021910.15	15070.5	-0.089788	0.0304182	-2.95179	0.00315941	0.138472	chr14	-	Nisch	1	cmpl	cmpl	protein_coding	coding	Nisch	MGI:1928323	FALSE
27699	ENSMUSG00000093536.7	351.398	0.26865	0.0911502	2.94734	0.00320523	0.140117	chr7	+	Smim17	1	cmpl	cmpl	protein_coding	coding	Smim17	MGI:4365374	FALSE
4956	ENSMUSG00000025283.15	266.705	0.296381	0.100733	2.94225	0.00325837	0.142072	chrX	-	Sat1	1	cmpl	cmpl	protein_coding	coding	Sat1	MGI:98233	FALSE
2474	ENSMUSG00000020376.17	8822.93	-0.0980059	0.033335	-2.94003	0.00328178	0.142498	chr11	+	Rnf130	1	cmpl	cmpl	protein_coding	coding	Rnf130	MGI:1891717	FALSE
11506	ENSMUSG00000039477.16	9268.8	-0.141092	0.0479949	-2.93973	0.00328503	0.142498	chr5	-	Tnrc18	1	cmpl	cmpl	protein_coding	coding	Tnrc18	MGI:3648294	FALSE
1125	ENSMUSG00000007817.15	13830.2	-0.140971	0.047981	-2.93805	0.00330283	0.14276	chr14	+	Zmiz1	1	cmpl	cmpl	protein_coding	coding	Zmiz1	MGI:3040693	FALSE
3293	ENSMUSG00000021782.14	4106.8	-0.103102	0.0350994	-2.93743	0.00330943	0.14276	chr14	-	Dlg5	1	cmpl	cmpl	protein_coding	coding	Dlg5	MGI:1918478	FALSE
17325	ENSMUSG00000063659.11	12346.7	0.142592	0.0485541	2.93677	0.00331647	0.14276	chr1	+	Zbtb18	1	cmpl	cmpl	protein_coding	coding	Zbtb18	MGI:1353609	FALSE
12239	ENSMUSG00000041592.16	1805.68	-0.179098	0.0610439	-2.93392	0.00334708	0.143247	chr11	-	Sdk2	1	cmpl	cmpl	protein_coding	coding	Sdk2	MGI:2443847	FALSE
14577	ENSMUSG00000050240.16	271.277	-0.288103	0.0982017	-2.93379	0.00334855	0.143247	chr16	+	Hic2	1	cmpl	cmpl	protein_coding	coding	Hic2	MGI:1929869	FALSE
15787	ENSMUSG00000055782.9	502.638	0.231003	0.0787506	2.93335	0.00335323	0.143247	chr15	-	Abcd2	1	cmpl	cmpl	protein_coding	coding	Abcd2	MGI:1349467	FALSE
5545	ENSMUSG00000026463.17	4181.99	-0.101176	0.0345244	-2.93055	0.00338361	0.143896	chr1	-	Atp2b4	1	cmpl	cmpl	protein_coding	coding	Atp2b4	MGI:88111	FALSE
6406	ENSMUSG00000027996.13	399.939	-0.243876	0.0832232	-2.93038	0.00338548	0.143896	chr3	+	Sfrp2	1	cmpl	cmpl	protein_coding	coding	Sfrp2	MGI:108078	FALSE
7768	ENSMUSG00000030342.8	432.341	0.252925	0.086337	2.92951	0.00339497	0.143937	chr6	-	Cd9	1	cmpl	cmpl	protein_coding	coding	Cd9	MGI:88348	FALSE
16943	ENSMUSG00000061762.12	645.543	0.218677	0.0747542	2.92528	0.00344143	0.145541	chr6	+	Tac1	1	cmpl	cmpl	protein_coding	coding	Tac1	MGI:98474	FALSE
5116	ENSMUSG00000025607.15	3011.18	-0.202424	0.0692254	-2.92412	0.00345429	0.145719	chr6	-	Copg2	1	cmpl	cmpl	protein_coding	coding	Copg2	MGI:1858683	FALSE
2025	ENSMUSG00000018921.11	1334.93	-0.14764	0.0505566	-2.9203	0.00349698	0.146786	chr11	-	Pelp1	1	cmpl	cmpl	protein_coding	coding	Pelp1	MGI:1922523	FALSE
5877	ENSMUSG00000027009.18	733.701	0.206554	0.0707146	2.92095	0.00348966	0.146786	chr2	+	Itga4	1	cmpl	cmpl	protein_coding	coding	Itga4	MGI:96603	FALSE
9311	ENSMUSG00000033420.12	947.197	0.163215	0.055925	2.91846	0.00351763	0.147287	chr6	-	Antxr1	1	cmpl	cmpl	protein_coding	coding	Antxr1	MGI:1916788	FALSE
12195	ENSMUSG00000041439.15	1975.64	0.147521	0.0506061	2.91509	0.00355587	0.148519	chr1	-	Mfsd6	1	cmpl	cmpl	protein_coding	coding	Mfsd6	MGI:1922925	FALSE
8256	ENSMUSG00000031310.16	4312.7	-0.117794	0.0404674	-2.91084	0.00360454	0.15018	chrX	-	Zmym3	1	cmpl	cmpl	protein_coding	coding	Zmym3	MGI:1927231	FALSE
11480	ENSMUSG00000039384.8	175.772	0.351695	0.120997	2.90665	0.00365325	0.151835	chr1	+	Dusp10	1	cmpl	cmpl	protein_coding	coding	Dusp10	MGI:1927070	FALSE
11162	ENSMUSG00000038605.11	1761.17	-0.146899	0.050596	-2.90338	0.00369161	0.153052	chr2	-	Samd10	1	cmpl	cmpl	protein_coding	coding	Samd10	MGI:2443872	FALSE
4468	ENSMUSG00000024411.10	2111.95	0.344331	0.11895	2.89476	0.00379444	0.15693	chr18	-	Aqp4	1	cmpl	cmpl	protein_coding	coding	Aqp4	MGI:107387	FALSE
12417	ENSMUSG00000042129.8	868.655	0.195671	0.0676187	2.89374	0.0038068	0.157056	chr6	-	Rassf4	1	cmpl	cmpl	protein_coding	coding	Rassf4	MGI:2386853	FALSE
16107	ENSMUSG00000057342.15	453.22	0.230545	0.0797276	2.89166	0.00383208	0.157714	chr7	-	Sphk2	1	cmpl	cmpl	protein_coding	coding	Sphk2	MGI:1861380	FALSE
3062	ENSMUSG00000021366.8	4748.8	-0.117686	0.0407524	-2.88784	0.00387899	0.159256	chr13	+	Hivep1	1	cmpl	cmpl	protein_coding	coding	Hivep1	MGI:96100	FALSE
1269	ENSMUSG00000009734.18	348.945	-0.253515	0.0879527	-2.88241	0.00394651	0.161635	chr13	-	Pou6f2	1	cmpl	cmpl	protein_coding	coding	Pou6f2	MGI:2443631	FALSE
3745	ENSMUSG00000022548.14	996.918	-0.181399	0.0630226	-2.87831	0.00399809	0.16335	chr16	-	Apod	1	cmpl	cmpl	protein_coding	coding	Apod	MGI:88056	FALSE
618	ENSMUSG00000003657.9	1228.95	-0.171221	0.0595796	-2.87382	0.00405538	0.164457	chr8	-	Calb2	1	cmpl	cmpl	protein_coding	coding	Calb2	MGI:101914	FALSE
3846	ENSMUSG00000022723.16	451.325	-0.225084	0.0783903	-2.87133	0.00408748	0.164457	chr16	-	Crybg3	1	cmpl	cmpl	protein_coding	coding	Crybg3	MGI:2676311	FALSE
9283	ENSMUSG00000033327.17	130.898	0.416902	0.145218	2.87087	0.00409341	0.164457	chr17	+	Tnxb	1	cmpl	cmpl	protein_coding	coding	Tnxb	MGI:1932137	FALSE
10945	ENSMUSG00000038127.14	6794.63	-0.0979966	0.0341183	-2.87226	0.00407544	0.164457	chr16	+	Ccdc50	1	cmpl	cmpl	protein_coding	coding	Ccdc50	MGI:1914751	FALSE
12708	ENSMUSG00000043013.10	119.989	-0.403316	0.14028	-2.87507	0.00403936	0.164457	chr9	+	Onecut1	1	cmpl	cmpl	protein_coding	coding	Onecut1	MGI:1196423	FALSE
12857	ENSMUSG00000043668.13	1449.43	-0.159288	0.0554252	-2.87393	0.00405405	0.164457	chr8	-	Tox3	1	cmpl	cmpl	protein_coding	coding	Tox3	MGI:3039593	FALSE
14993	ENSMUSG00000051934.5	1282.53	0.157768	0.0549445	2.8714	0.00408652	0.164457	chr15	+	Spats2	1	cmpl	cmpl	protein_coding	coding	Spats2	MGI:1919822	FALSE
10235	ENSMUSG00000036181.2	2097.75	0.181276	0.063216	2.86757	0.00413642	0.165398	chr13	+	Hist1h1c	1	cmpl	cmpl	protein_coding	coding	Hist1h1c	MGI:1931526	FALSE
15239	ENSMUSG00000053141.16	7085.57	-0.131092	0.0457082	-2.86802	0.00413046	0.165398	chr2	-	Ptprt	1	cmpl	cmpl	protein_coding	coding	Ptprt	MGI:1321152	FALSE
18745	ENSMUSG00000067786.16	42011.3	-0.118726	0.0414187	-2.86649	0.00415052	0.165569	chr2	+	Nnat	1	cmpl	cmpl	protein_coding	coding	Nnat	MGI:104716	FALSE
2324	ENSMUSG00000020122.16	1641.91	-0.175881	0.0613867	-2.86514	0.00416831	0.165692	chr11	+	Egfr	1	cmpl	cmpl	protein_coding	coding	Egfr	MGI:95294	FALSE
12921	ENSMUSG00000043969.4	502.603	-0.235017	0.0820372	-2.86476	0.00417323	0.165692	chr19	+	Emx2	1	cmpl	cmpl	protein_coding	coding	Emx2	MGI:95388	FALSE
12208	ENSMUSG00000041482.17	354.117	-0.288487	0.100959	-2.85748	0.0042702	0.169144	chr18	-	Piezo2	1	cmpl	cmpl	protein_coding	coding	Piezo2	MGI:1918781	FALSE
1845	ENSMUSG00000017754.13	631.169	0.221218	0.0774375	2.85673	0.00428025	0.169145	chr2	-	Pltp	1	cmpl	cmpl	protein_coding	coding	Pltp	MGI:103151	FALSE
2373	ENSMUSG00000020196.10	2672.04	-0.145786	0.0511322	-2.85116	0.00435607	0.171739	chr10	-	Cabin1	1	cmpl	cmpl	protein_coding	coding	Cabin1	MGI:1298375	FALSE
5342	ENSMUSG00000026104.14	164.738	0.345985	0.121479	2.84811	0.00439799	0.172185	chr1	+	Stat1	1	cmpl	cmpl	protein_coding	coding	Stat1	MGI:103063	FALSE
6437	ENSMUSG00000028036.6	72.2888	0.533959	0.187437	2.84874	0.00438925	0.172185	chr3	-	Ptgfr	1	cmpl	cmpl	protein_coding	coding	Ptgfr	MGI:97796	FALSE
10527	ENSMUSG00000037025.11	38.6282	-0.701567	0.246294	-2.84849	0.0043927	0.172185	chr2	-	Foxa2	1	cmpl	cmpl	protein_coding	coding	Foxa2	MGI:1347476	FALSE
3406	ENSMUSG00000021990.15	1277.12	0.155147	0.0545263	2.84536	0.00443612	0.173276	chr14	+	Spata13	1	cmpl	cmpl	protein_coding	coding	Spata13	MGI:104838	FALSE
16583	ENSMUSG00000059857.15	1577.52	-0.175232	0.0616751	-2.84121	0.00449434	0.175144	chr3	-	Ntng1	1	cmpl	cmpl	protein_coding	coding	Ntng1	MGI:1934028	FALSE
10763	ENSMUSG00000037679.9	309.804	0.286187	0.10077	2.83999	0.00451143	0.175405	chr12	+	Inf2	1	cmpl	cmpl	protein_coding	coding	Inf2	MGI:1917685	FALSE
12143	ENSMUSG00000041261.9	881.855	0.224969	0.079322	2.83614	0.00456621	0.177127	chr4	-	Car8	1	cmpl	cmpl	protein_coding	coding	Car8	MGI:88253	FALSE
11972	ENSMUSG00000040711.7	3056.15	-0.113881	0.0401684	-2.83509	0.00458124	0.177303	chr11	+	Sh3pxd2b	1	cmpl	cmpl	protein_coding	coding	Sh3pxd2b	MGI:2442062	FALSE
6571	ENSMUSG00000028270.12	42.9003	0.69448	0.245074	2.83375	0.00460047	0.177639	chr3	+	Gbp2	1	cmpl	cmpl	protein_coding	coding	Gbp2	MGI:102772	FALSE
1225	ENSMUSG00000009216.7	544.751	0.264369	0.0933469	2.83211	0.00462417	0.177741	chr2	-	Fam163b	1	cmpl	cmpl	protein_coding	coding	Fam163b	MGI:1926106	FALSE
11783	ENSMUSG00000040249.15	18435.3	-0.152905	0.0539775	-2.83275	0.00461495	0.177741	chr10	-	Lrp1	1	cmpl	cmpl	protein_coding	coding	Lrp1	MGI:96828	FALSE
17071	ENSMUSG00000062373.8	3667.69	0.119392	0.0421779	2.83068	0.00464486	0.178041	chr15	-	Tmem65	1	cmpl	cmpl	protein_coding	coding	Tmem65	MGI:1922118	FALSE
19096	ENSMUSG00000070047.14	8125.18	-0.166696	0.0589007	-2.83012	0.00465309	0.178041	chr8	+	Fat1	1	cmpl	cmpl	protein_coding	coding	Fat1	MGI:109168	FALSE
16273	ENSMUSG00000058248.12	528.09	0.226362	0.0800951	2.82617	0.00471084	0.179843	chr1	+	Kcnh1	1	cmpl	cmpl	protein_coding	coding	Kcnh1	MGI:1341721	FALSE
250	ENSMUSG00000001435.15	885.381	-0.172408	0.0610402	-2.82451	0.00473535	0.179965	chr10	-	Col18a1	1	cmpl	cmpl	protein_coding	coding	Col18a1	MGI:88451	FALSE
2908	ENSMUSG00000021094.10	118.905	0.420802	0.148958	2.82497	0.00472851	0.179965	chr12	-	Dhrs7	1	cmpl	cmpl	protein_coding	coding	Dhrs7	MGI:1913625	FALSE
2639	ENSMUSG00000020647.10	5771.18	0.134789	0.0477735	2.82143	0.00478103	0.180006	chr12	-	Ncoa1	1	cmpl	cmpl	protein_coding	coding	Ncoa1	MGI:1276523	FALSE
8214	ENSMUSG00000031227.8	5672.01	-0.133439	0.0473042	-2.82087	0.00478934	0.180006	chrX	+	Magee1	1	cmpl	cmpl	protein_coding	coding	Magee1	MGI:2148149	FALSE
8580	ENSMUSG00000031841.19	3873.87	-0.113351	0.0401433	-2.82365	0.00474802	0.180006	chr8	+	Cdh13	1	cmpl	cmpl	protein_coding	coding	Cdh13	MGI:99551	FALSE
16912	ENSMUSG00000061578.8	2979.44	-0.151114	0.0535705	-2.82084	0.00478977	0.180006	chr5	+	Ksr2	1	cmpl	cmpl	protein_coding	coding	Ksr2	MGI:3610315	FALSE
17451	ENSMUSG00000064225.6	2311.5	0.145356	0.0515069	2.82208	0.00477137	0.180006	chr9	+	Paqr9	1	cmpl	cmpl	protein_coding	coding	Paqr9	MGI:1922802	FALSE
10250	ENSMUSG00000036218.16	663.548	-0.208687	0.0740695	-2.81745	0.00484065	0.181514	chr15	+	Pdzrn4	1	cmpl	cmpl	protein_coding	coding	Pdzrn4	MGI:3056996	FALSE
1452	ENSMUSG00000013833.15	955.525	-0.16535	0.0587961	-2.81226	0.00491943	0.184059	chr10	-	Med16	1	cmpl	cmpl	protein_coding	coding	Med16	MGI:2158394	FALSE
5764	ENSMUSG00000026827.12	2475.33	0.120943	0.043057	2.80891	0.00497098	0.185213	chr2	+	Gpd2	1	cmpl	cmpl	protein_coding	coding	Gpd2	MGI:99778	FALSE
17289	ENSMUSG00000063450.14	4266.9	-0.18934	0.0674089	-2.80883	0.00497224	0.185213	chr12	+	Syne2	1	cmpl	cmpl	protein_coding	coding	Syne2	MGI:2449316	FALSE
7574	ENSMUSG00000030020.13	3102.31	0.126535	0.0450736	2.8073	0.00499582	0.185682	chr6	-	Prickle2	1	cmpl	cmpl	protein_coding	coding	Prickle2	MGI:1925144	FALSE
12310	ENSMUSG00000041774.16	524.514	0.205391	0.0733203	2.80128	0.00509002	0.188767	chr16	+	Ydjc	1	cmpl	cmpl	protein_coding	coding	Ydjc	MGI:1916351	FALSE
1060	ENSMUSG00000006782.16	751.516	0.224225	0.0802229	2.79502	0.00518966	0.191205	chr11	+	Cnp	1	cmpl	cmpl	protein_coding	coding	Cnp	MGI:88437	FALSE
10786	ENSMUSG00000037736.19	4147.36	0.139549	0.0499277	2.79501	0.00518975	0.191205	chr5	+	Limch1	1	cmpl	cmpl	protein_coding	coding	Limch1	MGI:1924819	FALSE
14585	ENSMUSG00000050272.10	4422.84	-0.117896	0.0421788	-2.79516	0.00518746	0.191205	chr16	-	Dscam	1	cmpl	cmpl	protein_coding	coding	Dscam	MGI:1196281	FALSE
9140	ENSMUSG00000032872.16	841.594	0.182038	0.0651579	2.79379	0.00520942	0.191512	chr9	+	Cyb5r4	1	cmpl	cmpl	protein_coding	coding	Cyb5r4	MGI:2386848	FALSE
2001	ENSMUSG00000018822.7	68.7946	0.543251	0.194683	2.79044	0.00526358	0.193082	chr19	-	Sfrp5	1	cmpl	cmpl	protein_coding	coding	Sfrp5	MGI:1860298	FALSE
18480	ENSMUSG00000066036.14	11738.1	-0.155675	0.0558554	-2.7871	0.00531823	0.194663	chr4	+	Ubr4	1	cmpl	cmpl	protein_coding	coding	Ubr4	MGI:1916366	FALSE
7417	ENSMUSG00000029650.10	132.217	0.391106	0.140435	2.78496	0.00535348	0.195529	chr5	-	Slc46a3	1	cmpl	cmpl	protein_coding	coding	Slc46a3	MGI:1918956	FALSE
4154	ENSMUSG00000023830.14	2657.78	-0.13663	0.0491445	-2.78018	0.00543294	0.197576	chr17	-	Igf2r	1	cmpl	cmpl	protein_coding	coding	Igf2r	MGI:96435	FALSE
33745	ENSMUSG00000103377.1	80.9944	-0.684915	0.246316	-2.78063	0.00542532	0.197576	chr1	-	Gm37180	1	none	none	TEC	problem	Gm37180	MGI:5610408	FALSE
10775	ENSMUSG00000037709.13	490.886	-0.210761	0.0758354	-2.77919	0.00544947	0.197664	chr6	-	Fam13a	1	cmpl	cmpl	protein_coding	coding	Fam13a	MGI:1889842	FALSE
12859	ENSMUSG00000043671.14	1787.83	-0.135706	0.0488391	-2.77863	0.00545878	0.197664	chr7	-	Dpy19l3	1	cmpl	cmpl	protein_coding	coding	Dpy19l3	MGI:2443952	FALSE
2232	ENSMUSG00000019966.18	5091.49	-0.140427	0.050586	-2.776	0.00550323	0.198847	chr10	+	Kitl	1	cmpl	cmpl	protein_coding	coding	Kitl	MGI:96974	FALSE
16898	ENSMUSG00000061524.8	2458.23	-0.124421	0.0448662	-2.77316	0.00555143	0.20016	chr14	+	Zic2	1	cmpl	cmpl	protein_coding	coding	Zic2	MGI:106679	FALSE
9333	ENSMUSG00000033491.13	171.317	0.350401	0.12654	2.7691	0.00562106	0.202238	chr9	+	Prss35	1	cmpl	cmpl	protein_coding	coding	Prss35	MGI:2444800	FALSE
2484	ENSMUSG00000020390.12	2267.23	0.132384	0.0478278	2.76793	0.00564129	0.202534	chr11	-	Ube2b	1	cmpl	cmpl	protein_coding	coding	Ube2b	MGI:102944	FALSE
12162	ENSMUSG00000041329.13	5799.03	0.121986	0.0440834	2.76716	0.00565478	0.202588	chr11	-	Atp1b2	1	cmpl	cmpl	protein_coding	coding	Atp1b2	MGI:88109	FALSE
7630	ENSMUSG00000030107.10	32.9762	0.837384	0.302825	2.76524	0.00568811	0.20335	chr6	+	Usp18	1	cmpl	cmpl	protein_coding	coding	Usp18	MGI:1344364	FALSE
4705	ENSMUSG00000024855.10	3510.38	-0.105359	0.0381234	-2.76363	0.00571627	0.203925	chr19	-	Pacs1	1	cmpl	cmpl	protein_coding	coding	Pacs1	MGI:1277113	FALSE
12639	ENSMUSG00000042744.16	17894.6	-0.136643	0.049456	-2.76291	0.00572878	0.20394	chr5	+	Hectd4	1	cmpl	cmpl	protein_coding	coding	Hectd4	MGI:3647820	FALSE
4183	ENSMUSG00000023927.15	3754.4	0.123536	0.0447486	2.76066	0.00576844	0.204519	chr17	-	Satb1	1	cmpl	cmpl	protein_coding	coding	Satb1	MGI:105084	FALSE
20454	ENSMUSG00000075254.12	2898.09	0.139208	0.0504267	2.76061	0.0057693	0.204519	chr16	+	Heg1	1	cmpl	cmpl	protein_coding	coding	Heg1	MGI:1924696	FALSE
14105	ENSMUSG00000048376.6	1357.86	-0.157462	0.0570643	-2.75938	0.0057912	0.204865	chr13	-	F2r	1	cmpl	cmpl	protein_coding	coding	F2r	MGI:101802	FALSE
9160	ENSMUSG00000032936.13	2859.16	0.143637	0.0521347	2.75511	0.00586717	0.207118	chr9	+	Camkv	1	cmpl	cmpl	protein_coding	coding	Camkv	MGI:2384296	FALSE
15153	ENSMUSG00000052698.15	3208.63	-0.13811	0.0501602	-2.75338	0.00589825	0.207523	chr9	-	Tln2	1	cmpl	cmpl	protein_coding	coding	Tln2	MGI:1917799	FALSE
18918	ENSMUSG00000068854.7	287.82	0.277084	0.100644	2.75311	0.00590323	0.207523	chr3	+	Hist2h2be	1	cmpl	cmpl	protein_coding	coding	Hist2h2be	MGI:2448415	FALSE
2313	ENSMUSG00000020102.15	3429.72	0.154982	0.0563469	2.7505	0.00595044	0.208065	chr10	-	Slc16a7	1	cmpl	cmpl	protein_coding	coding	Slc16a7	MGI:1330284	FALSE
5035	ENSMUSG00000025451.15	3628.26	0.132876	0.0483319	2.74924	0.00597332	0.208065	chr13	+	Paip1	1	cmpl	cmpl	protein_coding	coding	Paip1	MGI:2384993	FALSE
6325	ENSMUSG00000027857.10	29.604	-0.900274	0.327496	-2.74896	0.00597846	0.208065	chr3	-	Tshb	1	cmpl	cmpl	protein_coding	coding	Tshb	MGI:98848	FALSE
7626	ENSMUSG00000030102.11	2656.54	0.171896	0.0625247	2.74925	0.00597325	0.208065	chr6	+	Itpr1	1	cmpl	cmpl	protein_coding	coding	Itpr1	MGI:96623	FALSE
13591	ENSMUSG00000046447.3	4118.56	0.122257	0.0444754	2.74886	0.00598031	0.208065	chr4	+	Camk2n1	1	cmpl	cmpl	protein_coding	coding	Camk2n1	MGI:1913509	FALSE
8485	ENSMUSG00000031688.4	516.261	-0.270834	0.0985669	-2.74772	0.00600114	0.208123	chr8	-	Pou4f2	1	cmpl	cmpl	protein_coding	coding	Pou4f2	MGI:102524	FALSE
10449	ENSMUSG00000036862.15	8088.43	-0.143479	0.0522233	-2.74742	0.00600664	0.208123	chr7	-	Dchs1	1	cmpl	cmpl	protein_coding	coding	Dchs1	MGI:2685011	FALSE
10283	ENSMUSG00000036333.11	23432.8	-0.0953469	0.0347313	-2.74528	0.00604601	0.209058	chr12	+	Kidins220	1	cmpl	cmpl	protein_coding	coding	Kidins220	MGI:1924730	FALSE
33303	ENSMUSG00000102692.1	823.622	-0.172958	0.0630392	-2.74365	0.00607595	0.209664	chr3	+	Dchs2	1	cmpl	cmpl	protein_coding	coding	Dchs2	MGI:2685263	FALSE
10677	ENSMUSG00000037428.14	1214.55	-0.188687	0.0688069	-2.74227	0.00610158	0.210118	chr5	+	Vgf	1	cmpl	cmpl	protein_coding	coding	Vgf	MGI:1343180	FALSE
7967	ENSMUSG00000030731.13	883.741	0.173161	0.0631624	2.74153	0.00611542	0.210166	chr7	+	Syt3	1	cmpl	cmpl	protein_coding	coding	Syt3	MGI:99665	FALSE
14767	ENSMUSG00000051000.17	101.481	0.438619	0.160417	2.73424	0.00625252	0.214006	chr3	-	Fam160a1	1	cmpl	cmpl	protein_coding	coding	Fam160a1	MGI:2444746	FALSE
37413	ENSMUSG00000109372.1	63.8125	0.583152	0.213233	2.73481	0.00624171	0.214006	chr8	+	Gm19410	1	cmpl	cmpl	protein_coding	coding	Gm19410	MGI:5011595	FALSE
6895	ENSMUSG00000028804.20	3346.88	-0.168747	0.0618045	-2.73033	0.00632702	0.216118	chr4	+	Csmd2	1	cmpl	cmpl	protein_coding	coding	Csmd2	MGI:2386401	FALSE
1982	ENSMUSG00000018698.15	903.093	-0.176621	0.0647471	-2.72787	0.00637452	0.2173	chr11	-	Lhx1	1	cmpl	cmpl	protein_coding	coding	Lhx1	MGI:99783	FALSE
11785	ENSMUSG00000040253.15	158.83	0.356494	0.130819	2.7251	0.00642821	0.218689	chr3	+	Gbp7	1	cmpl	cmpl	protein_coding	coding	Gbp7	MGI:2444421	FALSE
7697	ENSMUSG00000030223.14	4891.71	-0.0936586	0.0343867	-2.72368	0.00645582	0.219186	chr6	+	Ptpro	1	cmpl	cmpl	protein_coding	coding	Ptpro	MGI:1097152	FALSE
10797	ENSMUSG00000037762.6	141.956	0.387866	0.142474	2.72237	0.00648152	0.219617	chr10	+	Slc16a9	1	cmpl	cmpl	protein_coding	coding	Slc16a9	MGI:1914109	FALSE
14045	ENSMUSG00000048126.16	898.17	-0.201695	0.0741691	-2.71939	0.00654027	0.221163	chr1	-	Col6a3	1	cmpl	cmpl	protein_coding	coding	Col6a3	MGI:88461	FALSE
5130	ENSMUSG00000025650.13	98.2211	0.45317	0.166725	2.71807	0.00656632	0.221297	chr9	+	Col7a1	1	cmpl	cmpl	protein_coding	coding	Col7a1	MGI:88462	FALSE
8260	ENSMUSG00000031320.9	3916.41	0.115451	0.042489	2.71721	0.00658356	0.221297	chrX	-	Rps4x	1	cmpl	cmpl	protein_coding	coding	Rps4x	MGI:98158	FALSE
14505	ENSMUSG00000050010.8	262.589	-0.284064	0.10453	-2.71753	0.00657704	0.221297	chr5	+	Shisa3	1	cmpl	cmpl	protein_coding	coding	Shisa3	MGI:3041225	FALSE
3407	ENSMUSG00000021991.9	1435.47	0.134916	0.0496857	2.71539	0.00661983	0.221396	chr14	-	Cacna2d3	1	cmpl	cmpl	protein_coding	coding	Cacna2d3	MGI:1338890	FALSE
4256	ENSMUSG00000024050.17	3709.53	-0.0998412	0.03679	-2.71381	0.00665137	0.221396	chr17	-	Wiz	1	cmpl	cmpl	protein_coding	coding	Wiz	MGI:1332638	FALSE
6212	ENSMUSG00000027634.14	3585.14	0.120356	0.0443085	2.71631	0.00660141	0.221396	chr2	-	Ndrg3	1	cmpl	cmpl	protein_coding	coding	Ndrg3	MGI:1352499	FALSE
15943	ENSMUSG00000056515.9	2372.24	0.122306	0.0450685	2.71378	0.00665212	0.221396	chr17	-	Rab31	1	cmpl	cmpl	protein_coding	coding	Rab31	MGI:1914603	FALSE
22342	ENSMUSG00000081683.5	259.65	-0.284433	0.104801	-2.71404	0.00664678	0.221396	chr5	+	Fzd10	1	cmpl	cmpl	protein_coding	coding	Fzd10	MGI:2136761	FALSE
6414	ENSMUSG00000028007.13	326.862	0.235458	0.0868133	2.71224	0.00668309	0.221553	chr3	-	Snx7	1	cmpl	cmpl	protein_coding	coding	Snx7	MGI:1923811	FALSE
9033	ENSMUSG00000032589.14	9215.8	-0.158707	0.058503	-2.71281	0.00667162	0.221553	chr9	-	Bsn	1	cmpl	cmpl	protein_coding	coding	Bsn	MGI:1277955	FALSE
811	ENSMUSG00000005198.15	4456.61	-0.160285	0.05913	-2.71072	0.00671368	0.222131	chr11	-	Polr2a	1	cmpl	cmpl	protein_coding	coding	Polr2a	MGI:98086	FALSE
6510	ENSMUSG00000028161.17	10353.1	0.103708	0.0383026	2.7076	0.00677718	0.223793	chr3	+	Ppp3ca	1	cmpl	cmpl	protein_coding	coding	Ppp3ca	MGI:107164	FALSE
4478	ENSMUSG00000024427.7	387.182	-0.250145	0.0924392	-2.70605	0.00680898	0.223966	chr18	-	Spry4	1	cmpl	cmpl	protein_coding	coding	Spry4	MGI:1345144	FALSE
4854	ENSMUSG00000025128.7	2895.86	0.153673	0.0567825	2.70635	0.00680275	0.223966	chr3	+	Bhlhe22	1	cmpl	cmpl	protein_coding	coding	Bhlhe22	MGI:1930001	FALSE
2278	ENSMUSG00000020053.18	1150.81	0.19265	0.0712278	2.7047	0.0068366	0.224437	chr10	+	Igf1	1	cmpl	cmpl	protein_coding	coding	Igf1	MGI:96432	FALSE
7987	ENSMUSG00000030761.16	1522.21	-0.136642	0.0505488	-2.70318	0.00686799	0.22482	chr7	-	Myo7a	1	cmpl	cmpl	protein_coding	coding	Myo7a	MGI:104510	FALSE
12243	ENSMUSG00000041607.17	1201.82	0.167412	0.0619393	2.70284	0.0068749	0.22482	chr18	+	Mbp	1	cmpl	cmpl	protein_coding	coding	Mbp	MGI:96925	FALSE
3035	ENSMUSG00000021313.16	2369.92	0.176305	0.0653501	2.69785	0.0069789	0.227431	chr13	-	Ryr2	1	cmpl	cmpl	protein_coding	coding	Ryr2	MGI:99685	FALSE
16798	ENSMUSG00000060924.15	2255.37	-0.174158	0.0645574	-2.69772	0.00698171	0.227431	chr8	-	Csmd1	1	cmpl	cmpl	protein_coding	coding	Csmd1	MGI:2137383	FALSE
5993	ENSMUSG00000027273.13	5542.79	0.131498	0.0487783	2.69582	0.00702149	0.228287	chr2	+	Snap25	1	cmpl	cmpl	protein_coding	coding	Snap25	MGI:98331	FALSE
2840	ENSMUSG00000020949.9	988.165	0.176339	0.0654802	2.69302	0.00708089	0.228457	chr12	-	Fkbp3	1	cmpl	cmpl	protein_coding	coding	Fkbp3	MGI:1353460	FALSE
4390	ENSMUSG00000024260.14	2390.86	-0.143979	0.0534349	-2.69447	0.00705	0.228457	chr18	+	Sap130	1	cmpl	cmpl	protein_coding	coding	Sap130	MGI:1919782	FALSE
7432	ENSMUSG00000029673.17	1798.15	-0.179155	0.0665001	-2.69406	0.0070588	0.228457	chr5	-	Auts2	1	cmpl	cmpl	protein_coding	coding	Auts2	MGI:1919847	FALSE
17426	ENSMUSG00000064125.14	3878.76	-0.150018	0.055703	-2.69318	0.00707749	0.228457	chr8	-	Prr36	1	cmpl	cmpl	protein_coding	coding	Prr36	MGI:3605626	FALSE
8706	ENSMUSG00000032036.15	2024.8	-0.118346	0.0439682	-2.69163	0.00711047	0.228973	chr9	+	Kirrel3	1	cmpl	cmpl	protein_coding	coding	Kirrel3	MGI:1914953	FALSE
8527	ENSMUSG00000031765.8	558.94	0.225532	0.0839143	2.68764	0.00719583	0.231281	chr8	+	Mt1	1	cmpl	cmpl	protein_coding	coding	Mt1	MGI:97171	FALSE
3698	ENSMUSG00000022474.15	784.301	0.18295	0.0681646	2.68394	0.00727598	0.233412	chr15	-	Pmm1	1	cmpl	cmpl	protein_coding	coding	Pmm1	MGI:1353418	FALSE
10877	ENSMUSG00000037989.15	6162.31	-0.139152	0.0518945	-2.68143	0.00733078	0.234724	chr13	-	Wnk2	1	cmpl	cmpl	protein_coding	coding	Wnk2	MGI:1922857	FALSE
9273	ENSMUSG00000033295.14	6627.89	-0.092889	0.0346977	-2.67709	0.00742638	0.236886	chr4	-	Ptprf	1	cmpl	cmpl	protein_coding	coding	Ptprf	MGI:102695	FALSE
21654	ENSMUSG00000078517.12	1770.03	-0.119235	0.0445319	-2.67751	0.00741712	0.236886	chr4	+	Emc1	1	cmpl	cmpl	protein_coding	coding	Emc1	MGI:2443696	FALSE
10769	ENSMUSG00000037692.14	3379.45	-0.129385	0.0483566	-2.67565	0.00745836	0.237344	chr4	+	Ahdc1	1	cmpl	cmpl	protein_coding	coding	Ahdc1	MGI:2444218	FALSE
19265	ENSMUSG00000070639.5	5311.03	0.097855	0.0365788	2.67518	0.00746887	0.237344	chr5	+	Lrrc8b	1	cmpl	cmpl	protein_coding	coding	Lrrc8b	MGI:2141353	FALSE
5852	ENSMUSG00000026970.16	1552.19	0.131231	0.0490906	2.67324	0.00751236	0.238277	chr2	-	Rbms1	1	cmpl	cmpl	protein_coding	coding	Rbms1	MGI:1861774	FALSE
8638	ENSMUSG00000031934.14	4596.87	-0.100802	0.0377572	-2.66975	0.00759075	0.240312	chr9	-	Panx1	1	cmpl	cmpl	protein_coding	coding	Panx1	MGI:1860055	FALSE
2213	ENSMUSG00000019917.10	382.507	-0.214022	0.080216	-2.66808	0.00762869	0.241061	chr10	-	2021-09-10	1	cmpl	cmpl	protein_coding	coding	2021-09-10	MGI:1918110	FALSE
9105	ENSMUSG00000032776.9	48.1196	0.596159	0.223564	2.66661	0.007662	0.241661	chr7	-	Mctp2	1	cmpl	cmpl	protein_coding	coding	Mctp2	MGI:2685335	FALSE
5124	ENSMUSG00000025630.8	904.626	0.201254	0.075557	2.66361	0.00773083	0.243323	chrX	+	Hprt	1	cmpl	cmpl	protein_coding	coding	Hprt	MGI:96217	FALSE
5363	ENSMUSG00000026147.16	43.066	0.701767	0.263765	2.66058	0.00780059	0.243323	chr1	+	Col9a1	1	cmpl	cmpl	protein_coding	coding	Col9a1	MGI:88465	FALSE
5789	ENSMUSG00000026864.13	6662.91	0.136908	0.0514545	2.66077	0.00779625	0.243323	chr2	+	Hspa5	1	cmpl	cmpl	protein_coding	coding	Hspa5	MGI:95835	FALSE
8303	ENSMUSG00000031386.14	6694.45	-0.128671	0.048329	-2.66239	0.00775872	0.243323	chrX	-	Hcfc1	1	cmpl	cmpl	protein_coding	coding	Hcfc1	MGI:105942	FALSE
8894	ENSMUSG00000032368.14	8599	-0.115547	0.0434297	-2.66055	0.00780121	0.243323	chr9	-	Zic1	1	cmpl	cmpl	protein_coding	coding	Zic1	MGI:106683	FALSE
13602	ENSMUSG00000046491.10	115.056	0.395521	0.148647	2.66082	0.00779517	0.243323	chr11	+	C1qtnf2	1	cmpl	cmpl	protein_coding	coding	C1qtnf2	MGI:1916433	FALSE
19783	ENSMUSG00000073433.11	780.975	0.202842	0.0762733	2.65941	0.00782771	0.243699	chr17	-	Arhgdig	1	cmpl	cmpl	protein_coding	coding	Arhgdig	MGI:108430	FALSE
2339	ENSMUSG00000020149.17	5933.11	0.099214	0.0373252	2.6581	0.00785833	0.244202	chr11	+	Rab1a	1	cmpl	cmpl	protein_coding	coding	Rab1a	MGI:97842	FALSE
2256	ENSMUSG00000020014.17	323.754	-0.237387	0.0894484	-2.6539	0.00795664	0.246802	chr10	-	Cfap54	1	cmpl	cmpl	protein_coding	coding	Cfap54	MGI:1922208	FALSE
5222	ENSMUSG00000025889.13	1445.21	0.150418	0.0568023	2.6481	0.00809466	0.24925	chr6	-	Snca	1	cmpl	cmpl	protein_coding	coding	Snca	MGI:1277151	FALSE
7689	ENSMUSG00000030213.12	6865.37	-0.140848	0.0531853	-2.64825	0.00809103	0.24925	chr6	+	Atf7ip	1	cmpl	cmpl	protein_coding	coding	Atf7ip	MGI:1858965	FALSE
11776	ENSMUSG00000040225.15	12755.2	-0.155862	0.058845	-2.64869	0.0080804	0.24925	chr1	-	Prrc2c	1	cmpl	cmpl	protein_coding	coding	Prrc2c	MGI:1913754	FALSE
18963	ENSMUSG00000069132.3	139.019	0.368071	0.138935	2.64924	0.0080672	0.24925	chr2	+	Nxph2	1	cmpl	cmpl	protein_coding	coding	Nxph2	MGI:107491	FALSE
9933	ENSMUSG00000035237.7	85.2645	0.480838	0.181651	2.64705	0.0081198	0.249569	chr8	-	Lcat	1	cmpl	cmpl	protein_coding	coding	Lcat	MGI:96755	FALSE
598	ENSMUSG00000003518.13	941.856	0.161907	0.0612673	2.64263	0.00822646	0.25193	chr11	-	Dusp3	1	cmpl	cmpl	protein_coding	coding	Dusp3	MGI:1919599	FALSE
12830	ENSMUSG00000043531.16	1346.96	-0.134387	0.0508448	-2.64309	0.00821539	0.25193	chr19	-	Sorcs1	1	cmpl	cmpl	protein_coding	coding	Sorcs1	MGI:1929666	FALSE
794	ENSMUSG00000005045.16	6893.77	-0.113049	0.0427964	-2.64155	0.0082528	0.252109	chr4	+	Chd5	1	cmpl	cmpl	protein_coding	coding	Chd5	MGI:3036258	FALSE
12939	ENSMUSG00000044026.3	111.749	0.415059	0.15715	2.64116	0.0082622	0.252109	chr19	+	Slc35g1	1	cmpl	cmpl	protein_coding	coding	Slc35g1	MGI:2444789	FALSE
15025	ENSMUSG00000052105.17	1393.92	0.148079	0.0561039	2.63936	0.00830618	0.252994	chr17	-	Mtcl1	1	cmpl	cmpl	protein_coding	coding	Mtcl1	MGI:1915867	FALSE
37574	ENSMUSG00000109648.1	58.8193	-0.635189	0.240817	-2.63764	0.00834849	0.253824	chr8	-	Svet1	1	none	none	TEC	problem	Svet1	MGI:2385655	FALSE
3028	ENSMUSG00000021294.7	1884.54	-0.152851	0.0579691	-2.63677	0.00837006	0.254022	chr12	+	Kif26a	1	cmpl	cmpl	protein_coding	coding	Kif26a	MGI:2447072	FALSE
2212	ENSMUSG00000019916.14	1040.85	0.204967	0.0777715	2.6355	0.00840144	0.254517	chr10	+	P4ha1	1	cmpl	cmpl	protein_coding	coding	P4ha1	MGI:97463	FALSE
11004	ENSMUSG00000038248.8	5716.38	-0.107701	0.0409161	-2.63224	0.00848231	0.256506	chr10	-	Sobp	1	cmpl	cmpl	protein_coding	coding	Sobp	MGI:1924427	FALSE
2262	ENSMUSG00000020021.4	587.045	-0.181279	0.0688997	-2.63106	0.00851192	0.256564	chr10	+	Fgd6	1	cmpl	cmpl	protein_coding	coding	Fgd6	MGI:1261419	FALSE
12361	ENSMUSG00000041936.18	12923	-0.095689	0.0363705	-2.63095	0.00851463	0.256564	chr4	-	Agrn	1	cmpl	cmpl	protein_coding	coding	Agrn	MGI:87961	FALSE
6413	ENSMUSG00000028005.13	2493.52	0.150608	0.0573033	2.62825	0.00858253	0.258149	chr3	-	Gucy1b1	1	cmpl	cmpl	protein_coding	coding	Gucy1b1	MGI:1860604	FALSE
20294	ENSMUSG00000074968.11	153.38	0.348244	0.132564	2.62699	0.0086144	0.258187	chr2	-	Ano3	1	cmpl	cmpl	protein_coding	coding	Ano3	MGI:3613666	FALSE
27675	ENSMUSG00000093460.9	489.661	-0.207863	0.0791111	-2.62748	0.00860191	0.258187	chr17	-	Six3os1	1	none	none	lncRNA	nonCoding	Six3os1	MGI:1925118	FALSE
5725	ENSMUSG00000026773.19	2232.16	0.16355	0.0622971	2.62532	0.00865668	0.258536	chr2	-	Pfkfb3	1	cmpl	cmpl	protein_coding	coding	Pfkfb3	MGI:2181202	FALSE
14880	ENSMUSG00000051413.17	635.408	-0.177752	0.0677022	-2.62549	0.00865235	0.258536	chr2	-	Plagl2	1	cmpl	cmpl	protein_coding	coding	Plagl2	MGI:1933165	FALSE
13263	ENSMUSG00000045179.9	250.835	-0.268932	0.102478	-2.6243	0.00868268	0.258854	chrX	-	Sox3	1	cmpl	cmpl	protein_coding	coding	Sox3	MGI:98365	FALSE
10306	ENSMUSG00000036422.10	1795.98	-0.128168	0.0488948	-2.6213	0.00875943	0.260682	chr14	-	Pcdh8	1	cmpl	cmpl	protein_coding	coding	Pcdh8	MGI:1306800	FALSE
4720	ENSMUSG00000024883.8	58.4937	-0.517772	0.197843	-2.61709	0.00886835	0.263459	chr19	+	Rin1	1	cmpl	cmpl	protein_coding	coding	Rin1	MGI:2385695	FALSE
26326	ENSMUSG00000089774.2	3659.73	-0.133012	0.0508493	-2.61581	0.00890156	0.26398	chr16	+	Slc5a3	1	cmpl	cmpl	protein_coding	coding	Slc5a3	MGI:1858226	FALSE
11913	ENSMUSG00000040569.13	247.291	0.26654	0.101981	2.61363	0.00895869	0.264274	chr4	-	Slc26a7	1	cmpl	cmpl	protein_coding	coding	Slc26a7	MGI:2384791	FALSE
15272	ENSMUSG00000053293.9	2441.11	-0.133116	0.0509149	-2.61448	0.00893632	0.264274	chr5	-	Pom121	1	cmpl	cmpl	protein_coding	coding	Pom121	MGI:2137624	FALSE
15593	ENSMUSG00000054793.8	4404.16	0.117986	0.045153	2.61304	0.00897409	0.264274	chr7	+	Cadm4	1	cmpl	cmpl	protein_coding	coding	Cadm4	MGI:2449088	FALSE
16211	ENSMUSG00000057897.14	7312.22	0.117057	0.0447781	2.61417	0.0089445	0.264274	chr11	-	Camk2b	1	cmpl	cmpl	protein_coding	coding	Camk2b	MGI:88257	FALSE
6040	ENSMUSG00000027346.15	2084.81	0.130394	0.0499556	2.6102	0.00904887	0.265215	chr2	-	Gpcpd1	1	cmpl	cmpl	protein_coding	coding	Gpcpd1	MGI:104898	FALSE
7350	ENSMUSG00000029547.10	2894.94	-0.121425	0.0465224	-2.61004	0.00905319	0.265215	chr5	-	Ints1	1	cmpl	cmpl	protein_coding	coding	Ints1	MGI:1915760	FALSE
8011	ENSMUSG00000030798.15	26.2652	0.799771	0.306394	2.61027	0.00904708	0.265215	chr7	-	Cd37	1	cmpl	cmpl	protein_coding	coding	Cd37	MGI:88330	FALSE
15988	ENSMUSG00000056752.16	367.845	-0.236386	0.0906028	-2.60904	0.00907975	0.265353	chr11	-	Dnah9	1	cmpl	cmpl	protein_coding	coding	Dnah9	MGI:1289279	FALSE
32934	ENSMUSG00000102136.1	109.676	-0.547219	0.209769	-2.60867	0.00908935	0.265353	chr2	+	Gm37107	1	none	none	lncRNA	nonCoding	Gm37107	MGI:5610335	FALSE
15650	ENSMUSG00000055053.18	1416.36	0.138616	0.0531579	2.60762	0.00911731	0.265709	chr10	-	Nfic	1	cmpl	cmpl	protein_coding	coding	Nfic	MGI:109591	FALSE
27192	ENSMUSG00000092564.2	123.244	0.365008	0.140043	2.6064	0.00915009	0.266204	chr17	-	BC051226	1	none	none	lncRNA	nonCoding	BC051226	MGI:3039585	FALSE
4283	ENSMUSG00000024087.4	414.5	-0.219538	0.0843141	-2.60381	0.00921942	0.266813	chr17	-	Cyp1b1	1	cmpl	cmpl	protein_coding	coding	Cyp1b1	MGI:88590	FALSE
7353	ENSMUSG00000029552.19	749.143	0.179755	0.0690399	2.60363	0.00922413	0.266813	chr6	+	Tes	1	cmpl	cmpl	protein_coding	coding	Tes	MGI:105081	FALSE
8354	ENSMUSG00000031482.9	264.156	0.263394	0.101179	2.60326	0.00923424	0.266813	chr8	-	Slc25a15	1	cmpl	cmpl	protein_coding	coding	Slc25a15	MGI:1342274	FALSE
11250	ENSMUSG00000038805.10	708.049	-0.181427	0.0696461	-2.60498	0.00918795	0.266813	chr17	+	Six3	1	cmpl	cmpl	protein_coding	coding	Six3	MGI:102764	FALSE
15939	ENSMUSG00000056498.13	23.8181	-0.79228	0.304446	-2.60237	0.00925818	0.267047	chr3	+	Tmem154	1	cmpl	cmpl	protein_coding	coding	Tmem154	MGI:2444725	FALSE
3987	ENSMUSG00000022969.13	126.996	0.364224	0.140058	2.60052	0.00930837	0.268036	chr16	+	Il10rb	1	cmpl	cmpl	protein_coding	coding	Il10rb	MGI:109380	FALSE
12869	ENSMUSG00000043716.13	6680.38	0.103258	0.0397257	2.59928	0.00934193	0.268545	chr1	-	Rpl7	1	cmpl	cmpl	protein_coding	coding	Rpl7	MGI:98073	FALSE
3658	ENSMUSG00000022416.15	1345.15	0.158623	0.0610426	2.59857	0.00936143	0.268648	chr15	+	Cacna1i	1	cmpl	cmpl	protein_coding	coding	Cacna1i	MGI:2178051	FALSE
13361	ENSMUSG00000045532.5	226.211	-0.267761	0.10326	-2.59308	0.00951198	0.272504	chr11	-	C1ql1	1	cmpl	cmpl	protein_coding	coding	C1ql1	MGI:1344400	FALSE
2624	ENSMUSG00000020627.10	2425.46	-0.107114	0.0413226	-2.59214	0.00953799	0.272787	chr12	-	Klhl29	1	cmpl	cmpl	protein_coding	coding	Klhl29	MGI:2683857	FALSE
1983	ENSMUSG00000018707.13	29389.2	-0.131149	0.0506378	-2.58994	0.00959922	0.274073	chr12	+	Dync1h1	1	cmpl	cmpl	protein_coding	coding	Dync1h1	MGI:103147	FALSE
12292	ENSMUSG00000041731.13	257.342	-0.263024	0.10162	-2.58831	0.00964475	0.274908	chr19	-	Pgm5	1	cmpl	cmpl	protein_coding	coding	Pgm5	MGI:1925668	FALSE
7893	ENSMUSG00000030605.15	1902.78	-0.148921	0.0576047	-2.58522	0.00973171	0.275988	chr7	-	Mfge8	1	cmpl	cmpl	protein_coding	coding	Mfge8	MGI:102768	FALSE
12196	ENSMUSG00000041440.18	250.367	0.264626	0.102334	2.58591	0.00971222	0.275988	chr9	+	Gk5	1	cmpl	cmpl	protein_coding	coding	Gk5	MGI:2443336	FALSE
12586	ENSMUSG00000042596.7	336.434	-0.244993	0.0947575	-2.58548	0.00972444	0.275988	chr1	+	Tfap2d	1	cmpl	cmpl	protein_coding	coding	Tfap2d	MGI:2153466	FALSE
7628	ENSMUSG00000030104.9	828.384	0.175861	0.068047	2.5844	0.0097548	0.276179	chr6	+	Edem1	1	cmpl	cmpl	protein_coding	coding	Edem1	MGI:2180139	FALSE
5352	ENSMUSG00000026121.13	1831.85	-0.11874	0.0460392	-2.57911	0.00990559	0.278578	chr1	-	Sema4c	1	cmpl	cmpl	protein_coding	coding	Sema4c	MGI:109252	FALSE
6922	ENSMUSG00000028854.9	1194.44	-0.130227	0.0504697	-2.58029	0.00987166	0.278578	chr4	+	Slc9a1	1	cmpl	cmpl	protein_coding	coding	Slc9a1	MGI:102462	FALSE
8204	ENSMUSG00000031209.14	199.171	-0.300372	0.116456	-2.57927	0.00990101	0.278578	chrX	+	Heph	1	cmpl	cmpl	protein_coding	coding	Heph	MGI:1332240	FALSE
33209	ENSMUSG00000102562.1	54.0383	-0.653932	0.253474	-2.57987	0.00988369	0.278578	chr16	+	Gm37694	1	none	none	TEC	problem	Gm37694	MGI:5610922	FALSE
138	ENSMUSG00000000792.2	58.9969	0.539397	0.209221	2.57812	0.00993409	0.278915	chr8	-	Slc5a5	1	cmpl	cmpl	protein_coding	coding	Slc5a5	MGI:2149330	FALSE
783	ENSMUSG00000004947.15	339.284	-0.223031	0.0865404	-2.57719	0.00996069	0.279197	chr5	+	Dtx2	1	cmpl	cmpl	protein_coding	coding	Dtx2	MGI:1921448	FALSE

## Sheet: DAVID E18.5 DEGs
Category	Term	Count	%	PValue	Genes	List Total	Pop Hits	Pop Total	Fold Enrichment	Bonferroni	Benjamini	FDR
UP_KEYWORDS	Glycoprotein	201	34.3003	3.3936e-26	EPHB6, SLC46A3, PGAP1, AQP4, FZD10, RXFP1, ANTXR1, LY6C1, BSG, TNFSF10, PIEZO2, PTGDS, BSN, EPHA5, EPHA4, CACNA2D3, UNC5D, GPR37L1, HCFC1, EPHA3, FREM2, ASTN1, SLC22A3, PTGFR, IGSF3, SLC22A2, THY1, PCDH19, SLC5A3, PCDH18, ART3, SLC5A5, PCNX3, ADAMTS18, APOD, FZD1, NTNG1, GPR17, CADM4, CADM1, CADM2, EDEM1, ST8SIA2, KITL, DCHS1, COL9A2, SLC22A8, PTPRT, COL18A1, TENM1, GABRB1, NRP2, TENM2, TENM4, PT…	578	3815	22680	2.06736	1.02487e-23	1.02487e-23	8.61975e-24
UP_KEYWORDS	Disulfide bond	156	26.6212	2.07977e-17	H2-K1, TNC, GM19410, FZD10, CELSR1, RXFP1, ANTXR1, CXCL14, LOXL2, LY6C1, CNTNAP5B, BSG, ENPP2, LEPR, NRCAM, PLXNC1, PTGDS, CAR4, KIRREL3, SEMA6C, POSTN, SEMA6A, DSCAM, F2R, CACNA2D3, UNC5D, ATP1B2, GPR37L1, SFRP2, LOX, SFRP5, COL4A3, LY6A, ASTN1, LY6E, PTGFR, SEMA7A, NOTCH1, IGSF3, NTM, LYZ2, LTBP4, LPL, THY1, NID1, LRRC55, ART3, HRH1, HCAR1, ADAMTS18, PLXNA1, APOD, IGFBP7, IGFBP6, PLTP, MFAP3L, …	578	3124	22680	1.95943	6.28089e-15	3.14045e-15	2.6413e-15
UP_SEQ_FEATURE	signal peptide	170	29.0102	6.22707e-17	EPHB6, SLC46A3, H2-K1, TNC, FZD10, CELSR1, ANTXR1, CXCL14, LOXL2, LY6C1, CDH4, CNTNAP5B, BSG, ENPP2, LEPR, NRCAM, CAR11, PLXNC1, PTGDS, CAR4, EPHA5, KIRREL3, EPHA4, SEMA6C, POSTN, SEMA6A, F2R, CACNA2D3, EPDR1, SHISA3, UNC5D, GPR37L1, SFRP2, LOX, SFRP5, COL4A3, RELL1, LY6A, EPHA3, FREM2, ASTN1, LY6E, SEMA7A, NOTCH1, NXPH2, IGSF3, NTM, LYZ2, LTBP4, HTRA1, LPL, AEBP1, THY1, PCDH19, NID1, LRRC55, PCD…	532	3124	18012	1.84242	2.19935e-13	1.23421e-13	1.21241e-13
UP_KEYWORDS	Alternative splicing	201	34.3003	1.5273e-14	EPHB6, SCOC, TES, PGAP1, TMEM41B, FRMPD4, AQP4, ANTXR1, IKZF4, RNF112, ZMIZ1, RASSF4, SAP130, BSG, PIEZO2, DPF3, LGALS9, PTGDS, BSN, EPHA4, RBFOX1, MEF2C, LIMCH1, EBF3, MYO7A, NISCH, DAAM2, SPATA13, EPHA3, FREM2, ASTN1, SLC22A2, TMTC1, ZC3HAV1, ACTR3B, ART3, PCNX3, CYB5R4, NKAIN3, TNRC18, NTNG1, DTNA, SPHKAP, CADM1, CADM2, NEBL, SETD1B, PRRC2C, MICAL2, IGF1, PARP14, PRRC2B, KITL, WNK2, COL9A1, AN…	578	4779	22680	1.65034	4.62697e-12	1.53748e-12	1.29311e-12
UP_KEYWORDS	Phosphoprotein	282	48.1229	2.27121e-14	TMEM41B, TRRAP, AQP4, ENO1, IFIT1, ANTXR1, IKZF4, RPL7, RASSF4, SAP130, BSG, TNFSF10, PIEZO2, BSN, PDK1, EPHA5, EPHA4, MEF2C, LIMCH1, CACNA2D3, MYO7A, GPR37L1, HCFC1, NISCH, MAP1B, SPATA13, RUFY2, TLN2, RIN1, PRR12, ATF5, EPHA3, ASTN1, NECAB1, POM121, TPH1, ZC3HAV1, SLC5A3, SLC5A5, PCNX3, LDHA, RNF213, EPB41L2, HIVEP1, HMOX1, TNRC18, JUN, CREBBP, CADM4, DTNA, PMM1, SPHKAP, INTS1, CADM1, CADM2, NE…	578	7617	22680	1.45271	6.87339e-12	1.71476e-12	1.44222e-12
GOTERM_CC_DIRECT	GO:0016020~membrane	286	48.8055	1.76345e-14	EPHB6, SLC46A3, SCOC, PGAP1, TMEM41B, AQP4, FZD10, ENO1, RXFP1, ANTXR1, RPL7, LY6C1, RNF112, BSG, TNFSF10, PIEZO2, CYP1B1, PTGDS, EPHA5, EPHA4, PAQR9, ARRDC3, CACNA2D3, UNC5D, GPR37L1, HCFC1, NISCH, SPATA13, TLN2, RIN1, EPHA3, FREM2, ASTN1, SLC22A3, PTGFR, POM121, IGSF3, SLC22A2, TMTC1, THY1, PCDH19, SLC5A3, PCDH18, ART3, SLC5A5, PCNX3, LDHA, NKAIN3, RNF213, EPB41L2, HMOX1, SNX7, FZD1, NTNG1, GPR…	558	6998	19662	1.44008	7.11398e-12	7.10669e-12	6.61293e-12
UP_KEYWORDS	Cell adhesion	44	7.50853	2.06046e-13	LGALS3BP, COL18A1, CNTNAP2, TENM2, PCDH10, NTM, TNC, NID1, PCDH19, PCDH18, PTPRF, CDH4, ADGRG1, CNTNAP5B, NRCAM, NCAM1, IGFBP7, PGM5, KIRREL3, EPHA4, POSTN, CADM4, DSCAM, CADM1, ITGA4, CADM2, ITGA1, PCDH8, ATP1B2, MFAP4, SDK1, KITL, COL7A1, COL4A3, ITGA8, CDH13, CD9, DCHS1, SIGLEC1, TGFBI, MFGE8, SDK2, FREM2, ASTN1	578	459	22680	3.76145	6.22293e-11	1.1704e-11	9.84378e-12
UP_KEYWORDS	Signal	190	32.4232	2.3253e-13	EPHB6, SLC46A3, H2-K1, TNC, GM19410, FZD10, CELSR1, RXFP1, ANTXR1, CXCL14, LOXL2, LY6C1, CDH4, CNTNAP5B, FRRS1L, BSG, ENPP2, LEPR, NRCAM, CAR11, PLXNC1, PTGDS, CAR4, EPHA5, KIRREL3, EPHA4, SEMA6C, POSTN, SEMA6A, DSCAM, F2R, CACNA2D3, EPDR1, SHISA3, UNC5D, GPR37L1, SFRP2, LOX, SFRP5, COL4A3, RELL1, LY6A, EPHA3, FREM2, ASTN1, LY6E, SEMA7A, NOTCH1, NXPH2, IGSF3, PCDH10, NTM, LYZ2, LTBP4, HTRA1, LPL,…	578	4543	22680	1.64107	7.02092e-11	1.1704e-11	9.84378e-12
UP_SEQ_FEATURE	glycosylation site:N-linked (GlcNAc...)	180	30.7167	1.34458e-14	EPHB6, SLC46A3, STEAP3, PGAP1, H2-K1, TNC, AQP4, FZD10, CELSR1, RXFP1, ANTXR1, LOXL2, CDH4, CNTNAP5B, BSG, TNFSF10, ENPP2, LEPR, NRCAM, CAR11, PLXNC1, PTGDS, CAR4, KCNH1, EPHA5, KIRREL3, EPHA4, SEMA6C, SCARA3, POSTN, SEMA6A, F2R, CACNA2D3, EPDR1, UNC5D, ATP1B2, GPR37L1, LOX, COL4A3, EPHA3, FREM2, ASTN1, LY6E, PTGFR, SLC22A3, SEMA7A, NOTCH1, NXPH2, IGSF3, SLC22A2, NTM, LTBP4, LPL, AEBP1, THY1, PCD…	532	3563	18012	1.71044	2.66122e-11	1.33247e-11	1.30894e-11
GOTERM_BP_DIRECT	GO:0007155~cell adhesion	50	8.53242	3.83397e-14	LGALS3BP, COL18A1, CNTNAP2, TENM2, TNC, CELSR1, PTPRF, CDH4, CNTNAP5B, CYP1B1, NRCAM, PGM5, KIRREL3, EPHA4, POSTN, ITGA4, DSCAM, ITGA1, ATP1B2, COL4A3, ITGA8, CDH13, TLN2, MFGE8, FREM2, ASTN1, PCDH10, NTM, THY1, NID1, PCDH19, PCDH18, ADGRG1, HAS2, PTK2B, NCAM1, IGFBP7, CADM4, CADM1, CADM2, PCDH8, MFAP4, SDK1, KITL, COL7A1, CD9, DCHS1, SIGLEC1, TGFBI, SDK2	531	485	18082	3.51059	1.09507e-10	1.09613e-10	1.08195e-10
GOTERM_CC_DIRECT	GO:0031012~extracellular matrix	36	6.14334	7.46462e-13	LGALS3BP, COL18A1, TNXB, HTRA1, TNC, LTBP4, LPL, AEBP1, NID1, LOXL2, ADAMTS1, ADAMTS18, IGFBP7, LEFTY2, DYNC1H1, POSTN, HSPA5, LUM, BGN, EEF2, SOD3, F3, DCN, MFAP4, COL3A1, PKM, MMRN1, MMP17, MGP, OGN, COL6A3, VIM, TGFBI, AGRN, MFGE8, PLEC	558	294	19662	4.31468	3.00845e-10	1.50412e-10	1.39962e-10
UP_KEYWORDS	Developmental protein	62	10.5802	9.77159e-11	COL18A1, RYR2, NRP2, FLT1, ZFP521, TENM4, HIF3A, FZD10, GLI1, CELSR1, ROBO1, SOX3, SHH, ZIC2, ZIC1, SIX3, SEMA6C, EPHA4, EMX2, MEF2C, SEMA6A, HEG1, EN1, EBF3, SHISA3, PROX1, PAX5, UNC5D, SFRP2, SFRP5, ITGA8, MCTP2, FREM2, SEMA7A, ZFP423, NOTCH1, LRP1, SEMA3C, LRP4, FOXK1, EGFR, ADGRG1, NNAT, SLIT1, SLIT3, LEFTY2, FZD1, ZBTB18, NTNG1, CADM1, SEMA4C, SPRY4, SORL1, VEGFA, DAB2, KIF26B, LHX1, MGP, TL…	578	976	22680	2.49263	2.95102e-08	4.21574e-09	3.54569e-09
UP_KEYWORDS	EGF-like domain	26	4.43686	6.71941e-10	TENM1, CNTNAP2, TENM2, NOTCH1, LRP1, TENM4, MEGF11, TNC, LTBP4, GM19410, LRP4, CELSR1, NID1, THBD, CNTNAP5B, SLIT1, SLIT3, HEG1, SORL1, MMRN1, FAT1, TLL2, ADGRL4, AGRN, MFGE8, ASTN1	578	224	22680	4.5545	2.02926e-07	2.53658e-08	2.13341e-08
UP_SEQ_FEATURE	disulfide bond	131	22.3549	3.33244e-11	H2-K1, TNC, FZD10, CELSR1, RXFP1, CXCL14, LOXL2, LY6C1, CNTNAP5B, BSG, ENPP2, LEPR, NRCAM, PTGDS, CAR4, KIRREL3, SEMA6C, POSTN, SEMA6A, F2R, UNC5D, ATP1B2, GPR37L1, SFRP2, SFRP5, COL4A3, LY6A, ASTN1, LY6E, PTGFR, SEMA7A, NOTCH1, IGSF3, NTM, LYZ2, LTBP4, LPL, THY1, NID1, ART3, HRH1, HCAR1, ADAMTS18, APOD, IGFBP7, IGFBP6, PLTP, MFAP3L, FZD1, NTNG1, GPR17, CADM4, CADM1, CADM2, ST8SIA2, IGF1, IGF2R, …	532	2510	18012	1.76705	6.60157e-08	2.20163e-08	2.16275e-08
UP_KEYWORDS	Secreted	86	14.6758	9.22761e-10	EPHB6, LGALS3BP, COL18A1, TENM1, TNC, ADM, CPZ, CXCL14, LOXL2, GPI1, C1QTNF2, SHH, ADAMTS1, ENPP2, LEPR, NRCAM, CAR11, LBP, LGALS9, PTGDS, TSHB, CTSB, KIRREL3, POSTN, BGN, EPDR1, MIF, DCN, C1QL1, SFRP2, MMRN1, LOX, SFRP5, MMP17, COL4A3, ANGPTL2, MFGE8, EPHA3, NXPH2, SEMA3C, LYZ2, LRRC17, HTRA1, NTN4, LTBP4, LCAT, LPL, AEBP1, NID1, TFPI, ADGRG1, PTPRZ1, ADAMTS18, SLIT1, FAM180A, APOD, SLIT3, IGFBP…	578	1685	22680	2.00269	2.78674e-07	3.09638e-08	2.60424e-08
UP_KEYWORDS	Neurogenesis	27	4.60751	1.09225e-09	CAMK2B, SEMA7A, NRP2, ZFP423, SEMA3C, TMEM41B, CHD5, BHLHE22, ROBO1, ADGRG1, ZIC2, CHN1, ZIC1, SLIT1, DPF3, SLIT3, EPHA5, NTNG1, SEMA6C, EPHA4, MEF2C, SEMA6A, DSCAM, SEMA4C, PAX5, LHX1, ITGA8	578	247	22680	4.28926	3.2986e-07	3.2986e-08	2.77432e-08
KEGG_PATHWAY	mmu04360:Axon guidance	22	3.75427	2.9069e-10	EPHA5, NTNG1, EPHB6, SEMA6C, EPHA4, SEMA7A, SEMA6A, SEMA3C, SEMA4C, NTN4, UNC5D, ROBO1, PPP3CA, CXCL12, SLIT1, PLXNA1, SLIT3, PLXNB1, PLXNC1, SRGAP1, MET, EPHA3	238	129	7691	5.51111	6.68587e-08	6.68587e-08	6.51146e-08
UP_KEYWORDS	Activator	44	7.50853	3.91018e-09	ZFP423, DNMT1, NOTCH1, ZFP521, ONECUT2, TRRAP, WWC1, ONECUT1, FOXK1, MED16, GLI1, MLLT3, FOXO1, NPAS2, PURA, DBP, ZIC2, ZIC1, DPF3, TRP53BP1, TRP53INP2, PELP1, BCL9L, ATF7IP, NCOA1, TCF7L2, ZFHX3, JUN, MEF2C, CREBBP, TFAP2D, POU2F1, STAT1, SETD1B, EBF3, POU4F2, TOX3, MAFB, MAF, BCL6, NFIA, NFIC, ATF5, FOXA2	578	624	22680	2.76684	1.18087e-06	1.07352e-07	9.02895e-08
INTERPRO	IPR003961:Fibronectin, type III	27	4.60751	1.38062e-10	PTPRT, EPHB6, TNXB, PTPRO, TNC, PTPRF, ROBO1, PTPRZ1, LEPR, NRCAM, NCAM1, ATF7IP, EPHA5, EPHA4, DSCAM, IL10RB, F3, SORL1, HCFC1, SDK1, PTPRB, COL7A1, COL6A3, CRLF1, EPHA3, SDK2, ASTN1	561	211	20594	4.69742	1.50626e-07	1.50626e-07	1.47589e-07
GOTERM_BP_DIRECT	GO:0007399~nervous system development	38	6.48464	1.33792e-10	CAMK2B, SEMA7A, NRP2, ZFP423, SEMA3C, TMEM41B, CHD5, GRIK1, BHLHE22, PCDH18, PTPRF, ROBO1, PURA, ADGRG1, MOBP, ZIC2, CHN1, ZIC1, SLIT1, DPF3, SLIT3, RGS9, EPHA5, NTNG1, SEMA6C, EPHA4, MEF2C, RBFOX1, SEMA6A, DSCAM, SEMA4C, IGF1, PAX5, VEGFA, GLRB, MAP1B, LHX1, ITGA8	531	377	18082	3.43237	3.8251e-07	1.91255e-07	1.8878e-07
GOTERM_BP_DIRECT	GO:0007275~multicellular organism development	69	11.7747	2.47615e-10	COL18A1, RYR2, NRP2, FLT1, ZFP521, TENM4, HIF3A, FZD10, GLI1, CELSR1, ROBO1, RPS4X, SPRED3, SOX3, SHH, DBP, ZMYM3, ZIC2, ZIC1, SIX3, SEMA6C, EPHA4, EMX2, MEF2C, SEMA6A, TPI1, HEG1, EN1, EBF3, SHISA3, PROX1, PAX5, UNC5D, SFRP2, SFRP5, ITGA8, MCTP2, FREM2, SEMA7A, ZFP423, NOTCH1, LRP1, SEMA3C, LRP4, FOXK1, EGFR, ADGRG1, NNAT, HIVEP1, SLIT1, SLIT3, LEFTY2, FZD1, ZBTB18, NTNG1, CADM1, SEMA4C, SPRY4, …	531	1029	18082	2.28342	7.07932e-07	2.35977e-07	2.32923e-07
SMART	SM00181:EGF	27	4.60751	1.30247e-09	TENM1, CNTNAP2, TENM2, NOTCH1, TNXB, LRP1, TENM4, MEGF11, TNC, LTBP4, GM19410, LRP4, CELSR1, NID1, THBD, CNTNAP5B, SLIT1, SLIT3, NTNG1, HEG1, MMRN1, FAT1, TLL2, ADGRL4, AGRN, MFGE8, ASTN1	375	181	10425	4.14696	3.25618e-07	3.25618e-07	3.16501e-07
GOTERM_MF_DIRECT	GO:0005515~protein binding	183	31.2287	4.40459e-10	STEAP3, ARHGDIG, SLA, HR, KNDC1, CELSR1, IFIT1, NR3C1, IFIT3, IKZF4, RPH3A, SAP130, PIEZO2, LEPR, NRCAM, CAR8, SOX9, BSN, RGS9, RGS6, EPHA5, KIRREL3, EPHA4, MEF2C, SEMA6A, DSCAM, EBF3, MYO7A, UNC5D, GPR37L1, NEAT1, FOXP2, HCFC1, SFRP2, MAF, LOX, MAP1B, RAB34, ATF5, EPHA3, FREM2, ASTN1, DNMT1, SHC3, NOTCH1, ITPR1, HTRA1, LPL, DTX2, NREP, BHLHE22, DDX60, NID1, PCDH18, FOXO1, NPAS2, NPAS3, CYB5R4, E…	516	4092	17446	1.51203	3.42237e-07	3.42237e-07	3.34308e-07
UP_KEYWORDS	Transcription regulation	86	14.6758	1.93753e-08	TENM1, TENM2, TRIM30A, ZFP521, THRB, ONECUT2, TRRAP, WWC1, ONECUT1, CHD5, HR, HIF3A, GLI1, MED16, NR3C1, IKZF4, LOXL2, SOX3, DBP, ZIC2, ZMIZ1, SALL3, SAP130, ZIC1, SIX3, DPF3, SOX9, TRP53INP2, NCOA1, MEF2C, KMT5C, EBF3, PROX1, PAX5, FOXP2, HIC2, TOX3, MAF, ZFP692, ATF5, SP100, ZFP423, DNMT1, KHDRBS3, NOTCH1, HLF, SATB1, FOXK1, AEBP1, BHLHE22, MLLT3, FOXO1, NPAS2, NPAS3, PURA, MNT, HIVEP1, TRP53BP…	578	1799	22680	1.87578	5.85132e-06	4.7637e-07	4.00656e-07
UP_KEYWORDS	Transcription	88	15.0171	2.0506e-08	TENM1, TENM2, TRIM30A, ZFP521, THRB, ONECUT2, TRRAP, WWC1, ONECUT1, CHD5, HR, HIF3A, GLI1, MED16, NR3C1, IKZF4, LOXL2, SOX3, DBP, ZIC2, ZMIZ1, SALL3, SAP130, ZIC1, SIX3, DPF3, SOX9, TRP53INP2, PELP1, NCOA1, MEF2C, KMT5C, EBF3, PROX1, PAX5, FOXP2, HIC2, TOX3, MAF, ZFP692, ATF5, SP100, ZFP423, DNMT1, KHDRBS3, NOTCH1, HLF, SATB1, FOXK1, AEBP1, BHLHE22, MLLT3, FOXO1, NPAS2, NPAS3, PURA, MNT, POLR2A, …	578	1859	22680	1.85746	6.19279e-06	4.7637e-07	4.00656e-07
GOTERM_CC_DIRECT	GO:0005576~extracellular region	93	15.8703	4.52822e-09	EPHB6, LGALS3BP, COL18A1, TENM1, TNC, ADM, CPZ, CXCL14, LOXL2, GPI1, C1QTNF2, SHH, ADAMTS1, ENPP2, LEPR, NRCAM, CAR11, LBP, LGALS9, PTGDS, TSHB, CTSB, KIRREL3, POSTN, BGN, EPDR1, MIF, DCN, C1QL1, SFRP2, MMRN1, LOX, VGF, SFRP5, MMP17, COL4A3, ANGPTL2, MFGE8, EPHA3, PTGFR, NOTCH1, TNXB, NXPH2, SEMA3C, LYZ2, LRRC17, HTRA1, NTN4, LTBP4, LCAT, LPL, AEBP1, NID1, TFPI, APOLD1, ADGRG1, PTPRZ1, ADAMTS18, …	558	1753	19662	1.86937	1.82487e-06	6.08291e-07	5.66028e-07
INTERPRO	IPR000742:Epidermal growth factor-like domain	27	4.60751	1.75634e-09	TENM1, CNTNAP2, TENM2, NOTCH1, TNXB, LRP1, TENM4, MEGF11, TNC, LTBP4, GM19410, LRP4, CELSR1, NID1, THBD, CNTNAP5B, SLIT1, SLIT3, NTNG1, HEG1, MMRN1, FAT1, TLL2, ADGRL4, AGRN, MFGE8, ASTN1	561	237	20594	4.18209	1.91617e-06	9.58084e-07	9.38764e-07
INTERPRO	IPR013032:EGF-like, conserved site	24	4.09556	4.622e-09	NTNG1, TENM1, TENM2, NOTCH1, TNXB, LRP1, TENM4, MEGF11, HEG1, TNC, LTBP4, GM19410, LRP4, CELSR1, NID1, THBD, MMRN1, SLIT1, FAT1, TLL2, SLIT3, ADGRL4, AGRN, MFGE8	561	197	20594	4.47222	5.04259e-06	1.68087e-06	1.64697e-06
UP_SEQ_FEATURE	topological domain:Extracellular	115	19.6246	3.43183e-09	EPHB6, SLC46A3, H2-K1, AQP4, FZD10, CELSR1, RXFP1, ANTXR1, CDH4, CNTNAP5B, BSG, TNFSF10, LEPR, SLC16A7, NRCAM, SLC16A9, PLXNC1, EPHA5, KIRREL3, EPHA4, PAQR9, SEMA6C, SCARA3, SEMA6A, F2R, CACNA2D3, DIO3, SHISA3, UNC5D, ATP1B2, GPR37L1, RGS9BP, RELL1, EPHA3, FREM2, PTGFR, NOTCH1, IGSF3, SLC22A2, PCDH19, SLC5A3, PCDH18, SLC5A5, SLC9A1, HRH1, ADGRG1, HCAR1, PLXNA1, MFAP3L, FZD1, GPR17, KL, CADM4, CAD…	532	2256	18012	1.72587	6.79842e-06	1.70047e-06	1.67044e-06
UP_KEYWORDS	DNA-binding	77	13.1399	1.09402e-07	TRIM30A, ZFP521, THRB, ONECUT2, ONECUT1, CHD5, HR, GLI1, NR3C1, IKZF4, SOX3, DBP, ZIC2, SALL3, ZIC1, SIX3, HIST1H1E, SOX9, HIST1H1C, EMX2, MEF2C, EN1, EBF3, PROX1, PAX5, HIST2H2BE, ETV5, FOXP2, HIC2, TOX3, MAF, ZFP692, RBMS1, TOX, ATF5, PRR12, AHDC1, SP100, ZFP423, DNMT1, HLF, SATB1, FOXK1, AEBP1, FOXO1, NPAS2, NPAS3, PURA, MNT, POLR2A, HIVEP1, TRP53BP1, ZBTB18, TCF7L2, ARNT2, ZFHX3, JUN, POU2F1,…	578	1604	22680	1.88366	3.30388e-05	2.35995e-06	1.98486e-06
GOTERM_CC_DIRECT	GO:0005578~proteinaceous extracellular matrix	30	5.11945	3.02475e-08	LGALS3BP, COL18A1, TNXB, TNC, NTN4, LTBP4, NID1, CPZ, LOXL2, SHH, PTPRZ1, ADAMTS1, ADAMTS18, SLIT1, SLIT3, POSTN, LUM, BGN, DCN, MFAP4, COL3A1, LOX, COL7A1, MMP17, COL4A3, OGN, COL9A1, COL6A3, COL9A2, TGFBI	558	316	19662	3.34524	1.21897e-05	2.92636e-06	2.72304e-06
GOTERM_CC_DIRECT	GO:0009986~cell surface	45	7.67918	3.63072e-08	PTPRT, EPHB6, CNTNAP2, NOTCH1, IGSF3, NTM, H2-K1, LRP4, LPL, FZD10, SLC7A11, THY1, TFPI, ANTXR1, SLC6A2, EGFR, SLC9A1, ROBO1, THBD, SHH, NT5E, NCAM1, LBP, BSN, CTSB, KCNH1, CAR4, FZD1, EPHA4, ITGA4, HSPA5, TRPC4, HEG1, ITGA1, F2R, BGN, MIF, UNC5D, F3, IGF2R, VEGFA, ITGA8, CD9, AGRN, MET	558	629	19662	2.5209	1.46317e-05	2.92636e-06	2.72304e-06
UP_KEYWORDS	Extracellular matrix	23	3.92491	1.70528e-07	LGALS3BP, COL18A1, POSTN, LUM, TNC, NTN4, LTBP4, BGN, CPZ, NID1, DCN, LOXL2, MFAP4, COL3A1, ADAMTS1, COL7A1, ADAMTS18, MMP17, OGN, COL4A3, COL9A1, COL9A2, TGFBI	578	235	22680	3.84039	5.14981e-05	3.43329e-06	2.8876e-06
SMART	SM00060:FN3	23	3.92491	2.46051e-08	EPHA5, PTPRT, EPHB6, EPHA4, TNXB, DSCAM, IL10RB, PTPRO, TNC, SORL1, PTPRF, ROBO1, HCFC1, SDK1, PTPRB, PTPRZ1, COL7A1, LEPR, NCAM1, NRCAM, CRLF1, EPHA3, SDK2	375	153	10425	4.17908	6.15126e-06	3.07564e-06	2.98952e-06
UP_KEYWORDS	Methylation	53	9.04437	2.70406e-07	NR3C1, NRGN, SPRED3, RPH3A, C77080, SAP130, HIST1H1E, BSN, HIST1H1C, NCOA1, RBFOX1, PRMT8, TPI1, HBB-BT, HIST2H2BE, HCFC1, PKM, MAP1B, RIN1, AHDC1, PLEC, ASTN1, SEMA7A, DNMT1, CNP, PRICKLE2, WIZ, FOXK1, DTX2, FOXO1, EGFR, CPLX3, POLR2A, MBP, FLNC, TRP53BP1, GBP2, BCL9L, ARNT2, CREBBP, SYT3, HSPA5, NEBL, ATP2B4, PRRC2C, EEF2, IGF2R, GFAP, NFIA, WNK2, NFIC, TLL2, SSBP3	578	960	22680	2.16631	8.16594e-05	5.10392e-06	4.2927e-06
GOTERM_BP_DIRECT	GO:0045944~positive regulation of transcription from RNA polymerase II promoter	64	10.9215	6.42217e-09	THRB, ONECUT2, ONECUT1, SLC40A1, HIF3A, LDB2, GLI1, NR3C1, IKZF4, PPP3CA, SHH, DBP, ZIC2, ZMIZ1, ZIC1, SIX3, SOX9, PELP1, NCOA1, MEF2C, DDX58, EN1, EBF3, PROX1, PAX5, ETV5, DCN, TOX2, SFRP2, MAF, CDH13, ATF5, MET, NOTCH1, TNKS, FOXO1, EGFR, NPAS2, SLC9A1, PLAGL2, TRP53BP1, BCL9L, TCF7L2, ARNT2, JUN, CREBBP, POU2F1, TFAP2D, AUTS2, STAT1, LUM, IGF1, POU4F2, HIPK2, VEGFA, MAFB, CNOT7, NFIA, NFIC, KL…	531	995	18082	2.19033	1.83608e-05	4.59025e-06	4.53084e-06
GOTERM_CC_DIRECT	GO:0005887~integral component of plasma membrane	65	11.0922	8.34736e-08	EPHB6, TENM1, TENM2, GABRB1, STEAP3, FLT1, TENM4, SLC6A20A, AQP4, SLC7A11, CELSR1, SLC6A2, THBD, CDH4, BSG, ENPP2, LEPR, SLC16A7, CD37, PLXNC1, KCNH1, EPHA5, SEMA6C, EPHA4, SLC13A3, SEMA6A, SLC13A4, DSCAM, TRPC4, KCND3, F2R, SSTR1, IL17RD, EPHA3, PTGFR, SLC22A3, NOTCH1, LRP1, PCDH10, SLC22A2, PLPPR5, SLC7A1, PCDH18, SLC5A3, SLC5A5, SLC9A1, HRH1, HAS2, PLXNA1, KCNJ4, GPR17, KL, KCNJ10, CADM4, CADM…	558	1126	19662	2.03408	3.36393e-05	5.60665e-06	5.2171e-06
UP_KEYWORDS	Differentiation	40	6.82594	6.52272e-07	CAMK2B, SLFN5, SEMA7A, NRP2, ZFP423, NOTCH1, FLT1, ZFP521, TENM4, SEMA3C, LRP4, CHD5, FOXK1, GLI1, FOXO1, ROBO1, ADGRG1, ZIC2, SH3PXD2B, ZIC1, SLIT1, SLIT3, NTNG1, SEMA6C, MEF2C, SYT3, SEMA6A, CADM1, SEMA4C, PAX5, VEGFA, DAB2, SFRP2, SFRP5, LHX1, MGP, ITGA8, TLL2, AGRN, CFAP54	578	646	22680	2.42964	0.000196967	1.15874e-05	9.74572e-06
UP_SEQ_FEATURE	domain:Fibronectin type-III 1	19	3.24232	2.74391e-08	ATF7IP, PTPRT, EPHB6, EPHA4, IL10RB, TNC, SORL1, PTPRF, ROBO1, SDK1, PTPRB, COL7A1, LEPR, NCAM1, NRCAM, CRLF1, EPHA3, SDK2, ASTN1	532	125	18012	5.14629	5.43553e-05	1.08768e-05	1.06848e-05
GOTERM_CC_DIRECT	GO:0043025~neuronal cell body	39	6.65529	2.08444e-07	SNAP25, RAB1A, DNMT1, LRP1, ITPR1, LRP4, KNDC1, GRIK1, CPLX1, PTPRF, NRGN, ROBO1, PURA, SHH, BRINP1, PTPRZ1, CAMK2N1, PTK2B, APOD, MBP, NCAM1, TAC1, BSN, KCNH1, KCNJ4, EPHA5, PMM1, ELOVL5, KCND3, IGF1, SEZ6L, SORL1, HCFC1, GRIN3A, PDE10A, VGF, MAP1B, RIN1, MET	558	534	19662	2.57346	8.39996e-05	1.16311e-05	1.0823e-05
GOTERM_CC_DIRECT	GO:0005886~plasma membrane	192	32.7645	2.30891e-07	EPHB6, STEAP3, TES, WWC1, AQP4, FZD10, CELSR1, RXFP1, ANTXR1, LY6C1, RPH3A, RGS5, CDH4, FRRS1L, BSG, PIEZO2, LEPR, SLC16A7, NRCAM, SLC16A9, RGS9, RGS6, CAR4, KCNH1, PDK1, EPHA5, KIRREL3, EPHA4, PAQR9, SEMA6C, SEMA6A, DSCAM, ARRDC3, F2R, DIO3, UNC5D, ATP1B2, GPR37L1, NISCH, MAP1B, SPATA13, RELL1, LY6A, TLN2, RIN1, EPHA3, FREM2, ASTN1, LY6E, PTGFR, SEMA7A, SHC3, NOTCH1, IGSF3, CNP, NTM, ITPR1, HTRA…	558	4874	19662	1.38806	9.30448e-05	1.16311e-05	1.0823e-05
UP_KEYWORDS	Cell membrane	141	24.0614	1.05999e-06	EPHB6, WWC1, FZD10, ENO1, CELSR1, RXFP1, ANTXR1, LY6C1, CDH4, FRRS1L, BSG, LEPR, SLC16A7, NRCAM, SLC16A9, RGS6, CAR4, KCNH1, EPHA5, KIRREL3, EPHA4, SEMA6C, SEMA6A, DSCAM, ARRDC3, F2R, DIO3, UNC5D, ATP1B2, GPR37L1, NISCH, SPATA13, LY6A, TLN2, EPHA3, FREM2, ASTN1, LY6E, PTGFR, SEMA7A, NOTCH1, NTM, HTRA1, LPL, THY1, PCDH19, LRRC55, PCDH18, ART3, SLC9A1, CPLX3, HRH1, ADGRG1, HCAR1, NKAIN3, EPB41L2, P…	578	3759	22680	1.47184	0.000320066	1.77843e-05	1.49577e-05
UP_KEYWORDS	Calcium	46	7.84983	1.54096e-06	RYR2, NECAB1, NRP2, NOTCH1, LRP1, PCDH10, ITPR1, LRP4, CELSR1, NID1, PCDH19, PCDH18, RXFP1, CALB2, RPH3A, PANX1, CACNA1I, SHH, CDH4, ADAMTS1, ENPP2, SYT3, ITGA4, TRPC4, HEG1, ITGA1, PCDH8, CACNA2D3, ATP2B4, MFAP4, COL3A1, CAPN11, DCHS2, GPD2, MMP17, MGP, ITGA8, FAT1, CACHD1, CDH13, TLL2, DCHS1, ADGRL4, MCTP2, AGRN, FREM2	578	827	22680	2.18257	0.000465261	2.44931e-05	2.06002e-05
GOTERM_CC_DIRECT	GO:0030425~dendrite	36	6.14334	5.83509e-07	CAMK2B, GABRB1, TENM2, LRP1, ITPR1, LRP4, KNDC1, GRIK1, THY1, CPLX1, NRGN, PURA, SHH, BRINP1, PTPRZ1, CAMK2N1, PTK2B, APOD, BSN, KCNH1, KCNJ4, EPHA5, KIRREL3, EPHA4, CADM1, MAGEE1, MME, ELOVL5, KCND3, STAT1, PCDH8, HCFC1, GLRB, MAP1B, RIN1, MET	558	490	19662	2.58881	0.000235127	2.61283e-05	2.43129e-05
UP_SEQ_FEATURE	domain:Fibronectin type-III 2	18	3.07167	1.39047e-07	ATF7IP, PTPRT, EPHB6, EPHA4, IL10RB, TNC, SORL1, PTPRF, ROBO1, SDK1, PTPRB, COL7A1, LEPR, NCAM1, NRCAM, CRLF1, EPHA3, SDK2	532	124	18012	4.91475	0.000275414	3.96477e-05	3.89475e-05
UP_SEQ_FEATURE	domain:EGF-like 2	15	2.55973	1.50769e-07	CNTNAP2, TENM1, TENM2, NOTCH1, TENM4, MEGF11, TNC, NID1, THBD, CNTNAP5B, SLIT1, SLIT3, AGRN, MFGE8, ASTN1	532	84	18012	6.04592	0.000298628	3.96477e-05	3.89475e-05
UP_SEQ_FEATURE	domain:EGF-like 1	17	2.90102	1.60031e-07	CNTNAP2, TENM1, TENM2, NOTCH1, LRP1, TENM4, MEGF11, LTBP4, NID1, THBD, CNTNAP5B, SLIT1, SLIT3, ADGRL4, AGRN, MFGE8, ASTN1	532	111	18012	5.18533	0.000316971	3.96477e-05	3.89475e-05
GOTERM_CC_DIRECT	GO:0005615~extracellular space	76	12.9693	1.09073e-06	LGALS3BP, COL18A1, FLT1, MTCL1, TNC, ADM, ENO1, CPZ, CXCL14, LOXL2, GPI1, THBD, C1QTNF2, SHH, CTSL, TNFSF10, ENPP2, LEPR, LBP, PTGDS, TSHB, CTSC, CTSB, POSTN, TPI1, MIF, F3, HIST2H2BE, DCN, SFRP2, LOX, VGF, CDH13, COL6A3, MFGE8, ALDOA, MET, TNXB, SEMA3C, CNP, LYZ2, NTM, LRRC17, LTBP4, LCAT, LPL, AEBP1, TFPI, PTPRZ1, SLIT1, APOD, SLIT3, IGFBP7, IGFBP6, TAC1, PLTP, LEFTY2, SNCA, GDF10, KL, LUM, SEM…	558	1504	19662	1.78057	0.00043947	4.39566e-05	4.09026e-05
GOTERM_CC_DIRECT	GO:0042383~sarcolemma	16	2.73038	1.24031e-06	RYR2, DTNA, KCND3, ATP2B4, BGN, AQP4, SLC9A1, PPP3CA, BSG, COL6A3, PGM5, FLNC, AGRN, CTSB, PLEC, CAR4	558	118	19662	4.77784	0.000499722	4.54406e-05	4.22834e-05
UP_KEYWORDS	Synapse	26	4.43686	5.71056e-06	SNAP25, GABRB1, TENM2, GRIK1, NRGN, CPLX3, RPH3A, CAMK2N1, FRRS1L, BSN, SNCA, KCNJ4, EPHA4, DTNA, DSCAM, CADM1, CADM2, SEMA4C, PCDH8, SDK1, GRIN3A, GLRB, MAP1B, TLN2, AGRN, SDK2	578	357	22680	2.85772	0.00172311	8.62295e-05	7.25242e-05
GOTERM_CC_DIRECT	GO:0005925~focal adhesion	30	5.11945	2.60579e-06	FLT1, TES, LRP1, TNC, THY1, SYNE2, EGFR, SLC9A1, RPL7, RPS4X, EPB41L2, BSG, PTK2B, PGM5, FLNC, FZD1, ITGA4, MME, HSPA5, SPRY4, ITGA1, IGF2R, DAB2, ITGA8, FAT1, CDH13, CD9, VIM, TLN2, PLEC	558	391	19662	2.70357	0.00104958	8.7511e-05	8.14308e-05
GOTERM_MF_DIRECT	GO:0000981~RNA polymerase II transcription factor activity, sequence-specific DNA binding	21	3.58362	2.21191e-07	ARNT2, MEF2C, JUN, TFAP2D, FOXK1, HIF3A, BHLHE22, PROX1, POU4F2, ETV5, NPAS3, MAF, NFIA, ZMYM3, NFIC, SIX3, BHLHE40, PLAGL2, SOX9, MKX, ATF5	516	174	17446	4.08053	0.000171851	8.59328e-05	8.39421e-05
INTERPRO	IPR001881:EGF-like calcium-binding	17	2.90102	3.25975e-07	TENM2, NOTCH1, LRP1, HEG1, LTBP4, GM19410, LRP4, CELSR1, NID1, THBD, MMRN1, SLIT1, FAT1, TLL2, SLIT3, ADGRL4, AGRN	561	126	20594	4.95286	0.000355575	8.89096e-05	8.71168e-05
UP_SEQ_FEATURE	domain:EGF-like 3	13	2.21843	4.39808e-07	TENM1, TENM2, NOTCH1, LRP1, TENM4, MEGF11, TNC, LTBP4, LRP4, SLIT1, SLIT3, AGRN, ASTN1	532	66	18012	6.66883	0.00087088	9.65556e-05	9.48506e-05
UP_SEQ_FEATURE	domain:EGF-like 4	12	2.04778	4.87163e-07	THBD, TENM1, TENM2, NOTCH1, LRP1, TENM4, MEGF11, SLIT1, TNC, SLIT3, AGRN, NID1	532	55	18012	7.38701	0.000964604	9.65556e-05	9.48506e-05
UP_SEQ_FEATURE	topological domain:Cytoplasmic	129	22.0137	5.98557e-07	EPHB6, SLC46A3, STEAP3, PGAP1, H2-K1, AQP4, FZD10, CELSR1, RXFP1, ANTXR1, CDH4, CNTNAP5B, BSG, TNFSF10, LEPR, SLC16A7, NRCAM, SLC16A9, PLXNC1, KCNH1, EPHA5, KIRREL3, EPHA4, PAQR9, SEMA6C, SCARA3, SEMA6A, F2R, CACNA2D3, DIO3, SHISA3, UNC5D, ATP1B2, GPR37L1, RGS9BP, RELL1, EPHA3, FREM2, PTGFR, NOTCH1, IGSF3, SLC22A2, ITPR1, PCDH19, SLC5A3, PCDH18, SLC5A5, SLC9A1, HRH1, ADGRG1, HCAR1, PLXNA1, MFAP3L…	532	2880	18012	1.51652	0.00118504	0.000107849	0.000105945
UP_KEYWORDS	Ubl conjugation	67	11.4334	1.10365e-05	FLT1, HIF3A, LDB2, FZD10, ENO1, IFIT1, NR3C1, CXCL14, IKZF4, ROBO1, GPI1, IFIH1, ZIC2, ZMIZ1, SAP130, HIST1H1E, NCOA1, MEF2C, TPI1, DDX58, DIO2, PROX1, HIST2H2BE, ETV5, HCFC1, PKM, MAF, ALDOA, SGK1, ATF5, MET, SP100, DNMT1, NOTCH1, SATB1, TNKS, ITPR1, WIZ, MLLT3, FOXO1, EGFR, SLC9A1, CAND2, ADGRG1, LDHA, RNF213, POLR2A, FLNC, TRP53BP1, SNCA, FZD1, TCF7L2, ZFHX3, JUN, CREBBP, HSPA5, STAT1, PRRC2C,…	578	1505	22680	1.74684	0.00332749	0.000158715	0.000133489
UP_KEYWORDS	Metal-binding	125	21.3311	1.39648e-05	STEAP3, TES, HR, ENO1, NR3C1, RXFP1, ANTXR1, IKZF4, NUDT4, LOXL2, NUDT11, RPH3A, RNF112, CDH4, ZMIZ1, SALL3, ENPP2, CYP1B1, DPF3, CAR8, BSN, STK32B, CAR4, LIMCH1, CACNA2D3, HBB-BT, EBF3, FOXP2, HIC2, LOX, GPD2, RUFY2, ZFP692, FREM2, NECAB1, DNMT1, TPH1, NOTCH1, TNKS, UBR4, DTX2, ZC3HAV1, NPAS2, CYB5R4, RNF213, ADAMTS18, HIVEP1, HMOX1, ZBTB18, CREBBP, ZFHX3, SYT3, DTNA, PMM1, NEBL, MICAL2, MT1, HP…	578	3395	22680	1.44473	0.00420853	0.000191699	0.00016123
UP_SEQ_FEATURE	domain:Sema	9	1.53584	9.99607e-07	SEMA6C, SEMA7A, SEMA6A, SEMA3C, SEMA4C, PLXNA1, PLXNB1, PLXNC1, MET	532	28	18012	10.8827	0.00197826	0.000165102	0.000162186
UP_SEQ_FEATURE	domain:EGF-like 6	10	1.70648	1.19493e-06	TENM1, TENM2, NOTCH1, LRP1, TENM4, MEGF11, SLIT1, TNC, SLIT3, NID1	532	38	18012	8.90977	0.00236435	0.000182181	0.000178963
GOTERM_BP_DIRECT	GO:0007156~homophilic cell adhesion via plasma membrane adhesion molecules	20	3.41297	3.22079e-07	PTPRT, KIRREL3, CADM4, DSCAM, CADM1, CADM2, PCDH10, PCDH8, PCDH19, CELSR1, PCDH18, PTPRF, ROBO1, SDK1, CDH4, DCHS2, FAT1, CDH13, DCHS1, SDK2	531	163	18082	4.17825	0.0009204	0.000183199	0.000180828
GOTERM_BP_DIRECT	GO:0007411~axon guidance	19	3.24232	3.84467e-07	EPHA5, SEMA6C, EPHA4, NRP2, TENM2, SEMA6A, SEMA3C, PTPRO, UNC5D, POU4F2, ROBO1, SHH, CDH4, KIF26A, KIF26B, SLIT1, NCAM1, NRCAM, SLIT3	531	149	18082	4.34229	0.00109859	0.000183199	0.000180828
UP_SEQ_FEATURE	compositionally biased region:Poly-Ser	32	5.46075	1.50322e-06	EPHB6, NRP2, TENM2, POM121, ONECUT2, ONECUT1, PRICKLE2, BHLHE22, MLLT3, NPAS3, CAND2, SPRED3, DBP, CNTNAP5B, SALL3, ADAMTS18, HIVEP1, PGM5, TRP53BP1, SRGAP1, ARNT2, ZFHX3, CADM2, SPRY4, PRRC2C, SHISA3, IL17RD, SORCS2, ZFHX4, POU4F2, PACS1, WNK2	532	407	18012	2.66199	0.00297345	0.000212813	0.000209055
UP_KEYWORDS	Repressor	32	5.46075	1.96588e-05	TENM1, TENM2, ZFP423, DNMT1, ZFP521, SATB1, FOXK1, HIF3A, AEBP1, BHLHE22, IKZF4, LOXL2, MNT, ZIC2, SAP130, SIX3, DPF3, PELP1, ATF7IP, ZBTB18, TCF7L2, ZFHX3, KMT5C, PROX1, ZFHX4, FOXP2, HIC2, MAFB, CNOT7, MAF, BCL6, BHLHE40	578	534	22680	2.35139	0.00591943	0.000258129	0.000217102
GOTERM_CC_DIRECT	GO:0030424~axon	28	4.77816	7.75926e-06	SNAP25, NRP2, NTM, NRGN, ROBO1, SHH, PTPRZ1, PTK2B, NRCAM, NCAM1, TAC1, BSN, SNCA, KCNH1, EPHA5, KIRREL3, EPHA4, SEMA6A, DTNA, DSCAM, CADM1, MME, STAT1, CADM2, HCFC1, DNM3, MAP1B, VIM	558	370	19662	2.66655	0.00312211	0.000235927	0.000219535
GOTERM_CC_DIRECT	GO:0045202~synapse	34	5.80205	8.19597e-06	SNAP25, GABRB1, TENM2, GRIK1, CPLX1, EGFR, NRGN, CPLX3, CALB2, RPH3A, CAMK2N1, FRRS1L, NRCAM, BSN, SNCA, KCNH1, KCNJ4, EPHA4, DTNA, DSCAM, CADM1, MME, CADM2, SEMA4C, PCDH8, MYO7A, DNM3, SDK1, GRIN3A, GLRB, MAP1B, TLN2, AGRN, SDK2	558	505	19662	2.37236	0.00329754	0.000235927	0.000219535
UP_KEYWORDS	Glycolysis	8	1.36519	2.40806e-05	GPI1, PFKL, TPI1, PKM, PGK1, ENO1, ALDOA, HK2	578	35	22680	8.96886	0.00724604	0.000303014	0.000254853
INTERPRO	IPR001627:Semaphorin/CD100 antigen	9	1.53584	1.29159e-06	SEMA6C, SEMA7A, SEMA6A, SEMA3C, SEMA4C, PLXNA1, PLXNB1, PLXNC1, MET	561	31	20594	10.6576	0.00140813	0.000281825	0.000276142
INTERPRO	IPR000152:EGF-type aspartate/asparagine hydroxylation site	14	2.38908	2.51258e-06	NOTCH1, LRP1, HEG1, LTBP4, GM19410, LRP4, CELSR1, NID1, THBD, SLIT1, FAT1, TLL2, SLIT3, ADGRL4	561	98	20594	5.24421	0.00273747	0.000404288	0.000396136
INTERPRO	IPR009030:Insulin-like growth factor binding protein, N-terminal	16	2.73038	2.59397e-06	EPHA5, NOTCH1, LRP1, LTBP4, HTRA1, GM19410, LRP4, CELSR1, NID1, EGFR, THBD, FAT1, SLIT3, IGFBP7, IGFBP6, EPHA3	561	130	20594	4.51809	0.00282602	0.000404288	0.000396136
GOTERM_BP_DIRECT	GO:0045893~positive regulation of transcription, DNA-templated	40	6.82594	1.16554e-06	ZFP423, NOTCH1, FOXK1, MED16, GLI1, FOXO1, NPAS2, NPAS3, SHH, ZIC2, NUP62, ZIC1, SOX9, TRP53INP2, ATF7IP, FZD1, NCOA1, ARNT2, TCF7L2, ZFHX3, JUN, MEF2C, CREBBP, TFAP2D, STAT1, IRX6, F2R, EBF3, IGF1, PAX5, PROX1, ETV5, HIPK2, TOX3, DAB2, NFIA, LHX1, ATF5, SSBP3, FOXA2	531	576	18082	2.36477	0.00332675	0.000418605	0.000413187
GOTERM_BP_DIRECT	GO:0008285~negative regulation of cell proliferation	31	5.2901	1.17133e-06	NOTCH1, TES, CHD5, ADM, PTPRF, IFIT3, ROBO1, ADGRG1, PTPRZ1, NUP62, HMOX1, CYP1B1, PTK2B, CD37, SLIT3, SOX9, JUN, ITGA1, F2R, IGF1, PROX1, SSTR1, H19, SFRP2, CNOT7, BCL6, SFRP5, WNK2, CDH13, CD9, ATF5	531	384	18082	2.74905	0.00334324	0.000418605	0.000413187
GOTERM_CC_DIRECT	GO:0070062~extracellular exosome	112	19.1126	1.72333e-05	SLC46A3, H2-K1, ENO1, ANTXR1, RPL7, FAM162A, BSG, TNFSF10, PTGDS, CAR4, EPDR1, HBB-BT, MIF, DAAM2, RAB34, FREM2, NDRG3, CNP, SLC22A2, LYZ2, LTBP4, HTRA1, LPL, AEBP1, THY1, NID1, ACTR3B, ART3, SLC5A5, SLC9A1, ADGRG1, LDHA, EPB41L2, PGK1, PLXNA1, APOD, IGFBP7, IGFBP6, KL, CADM4, SPHKAP, CADM1, HSPA5, HPRT, EEF2, IGF2R, SDK1, DAB2, CXCL12, OGN, FAT1, ANP32B, TGFBI, OSBPL1A, SLC22A8, LGALS3BP, COL18A…	558	2674	19662	1.47588	0.00692101	0.000463	0.000430832
UP_KEYWORDS	GPI-anchor	14	2.38908	6.14919e-05	NTNG1, SEMA7A, NTM, LPL, THY1, ART3, LY6C1, NT5E, MMP17, CDH13, NCAM1, LY6A, LY6E, CAR4	578	140	22680	3.92388	0.0183998	0.000736876	0.000619757
UP_KEYWORDS	Membrane	267	45.5631	6.34396e-05	EPHB6, SLC46A3, SCOC, PGAP1, TMEM41B, AQP4, FZD10, ENO1, RXFP1, ANTXR1, LY6C1, RNF112, BSG, TNFSF10, PIEZO2, CYP1B1, PTGDS, EPHA5, EPHA4, PAQR9, ARRDC3, CACNA2D3, UNC5D, GPR37L1, NISCH, SPATA13, TLN2, RIN1, EPHA3, FREM2, ASTN1, SLC22A3, PTGFR, POM121, IGSF3, PCDH10, SLC22A2, TMTC1, THY1, PCDH19, SLC5A3, PCDH18, ART3, SLC5A5, PCNX3, LDHA, CYB5R4, NKAIN3, EPB41L2, HMOX1, SNX7, FZD1, NTNG1, GPR17, C…	578	8683	22680	1.20658	0.018977	0.000736876	0.000619757
SMART	SM00630:Sema	9	1.53584	9.72858e-06	SEMA6C, SEMA7A, SEMA6A, SEMA3C, SEMA4C, PLXNA1, PLXNB1, PLXNC1, MET	375	31	10425	8.07097	0.0024292	0.000663268	0.000644697
SMART	SM00179:EGF_CA	17	2.90102	1.06123e-05	TENM2, NOTCH1, LRP1, HEG1, LTBP4, GM19410, LRP4, CELSR1, NID1, THBD, MMRN1, SLIT1, FAT1, TLL2, SLIT3, ADGRL4, AGRN	375	126	10425	3.75079	0.00264957	0.000663268	0.000644697
GOTERM_CC_DIRECT	GO:0043005~neuron projection	29	4.94881	2.785e-05	SNAP25, TENM1, RYR2, TENM2, TPH1, TENM4, ENO1, NR3C1, SLC6A2, PTPRF, CALB2, GPI1, RPH3A, CAMK2N1, CTSL, BSN, FZD1, NCOA1, CADM1, KCND3, ITGA1, ATP2B4, SSTR1, GRIN3A, VGF, CDH13, VIM, SGK1, MET	558	420	19662	2.433	0.011161	0.000701473	0.000652735
UP_SEQ_FEATURE	domain:EGF-like 7	8	1.36519	5.63467e-06	TENM1, TENM2, LRP1, TENM4, MEGF11, SLIT1, TNC, SLIT3	532	25	18012	10.8343	0.0111002	0.000744528	0.00073138
GOTERM_BP_DIRECT	GO:0030335~positive regulation of cell migration	21	3.58362	2.33584e-06	SEMA6C, COL18A1, SEMA7A, FLT1, NOTCH1, HSPA5, ONECUT2, SEMA3C, SEMA4C, F2R, ONECUT1, IGF1, SYNE2, EGFR, VEGFA, DAB2, CXCL12, PTPRZ1, CDH13, HAS2, PTK2B	531	203	18082	3.5227	0.00665593	0.000742019	0.000732417
GOTERM_CC_DIRECT	GO:0048471~perinuclear region of cytoplasm	40	6.82594	3.87085e-05	SNAP25, TENM1, LRP1, CNP, WWC1, NTM, ITPR1, EGFR, SLC9A1, CYB5R4, MOBP, HEPH, HMOX1, PTK2B, APOD, GBP2, PTGDS, SNCA, CTSB, GBP3, KCNH1, CAR4, EPHA5, APC2, MAGEE1, STAT1, MT1, SORL1, IGF2R, DNM3, DAB2, INF2, PACS1, MAP1B, RAB34, FAT1, CDH13, VIM, SGK1, PLEC	558	692	19662	2.0368	0.0154788	0.000917619	0.000853864
UP_KEYWORDS	Cell junction	35	5.9727	9.09643e-05	SNAP25, GABRB1, TENM2, TES, GRIK1, NRGN, CPLX3, RPH3A, PANX1, CAMK2N1, FRRS1L, SH3PXD2B, PTK2B, PGM5, BSN, SNCA, KCNJ4, EPHA4, DTNA, DSCAM, CADM1, CADM2, DDX58, HEG1, SEMA4C, PCDH8, SDK1, GRIN3A, GLRB, MAP1B, CLDN12, TLN2, AGRN, SDK2, PLEC	578	661	22680	2.0777	0.0270985	0.00101745	0.000855738
UP_SEQ_FEATURE	domain:EGF-like 8	8	1.36519	7.5156e-06	TENM1, TENM2, LRP1, TENM4, MEGF11, SLIT1, TNC, SLIT3	532	26	18012	10.4176	0.0147782	0.000919325	0.000903091
UP_SEQ_FEATURE	splice variant	184	31.3993	7.88523e-06	EPHB6, SCOC, STEAP3, PGAP1, TES, TMEM41B, FRMPD4, H2-K1, TNC, SLA, AQP4, KNDC1, NR3C1, ANTXR1, IKZF4, LOXL2, DEPTOR, CNTNAP5B, RASSF4, ZMIZ1, SALL3, BSG, SAP130, ENPP2, LEPR, DPF3, NRCAM, LGALS9, BSN, ARHGEF40, RGS9, SYBU, KIRREL3, EPHA4, POSTN, RBFOX1, MEF2C, SEMA6A, LIMCH1, EPDR1, EBF3, FOXP2, NISCH, HIC2, MAF, DAAM2, SPATA13, RELL1, TOX, EPHA3, FREM2, ASTN1, DNMT1, NOTCH1, CNP, SLC22A2, LTBP4,…	532	4691	18012	1.32801	0.0154993	0.000919325	0.000903091
UP_KEYWORDS	Isopeptide bond	45	7.67918	0.000110009	SP100, DNMT1, NOTCH1, SATB1, ITPR1, WIZ, HIF3A, NR3C1, MLLT3, EGFR, IKZF4, RNF213, ZMIZ1, SAP130, HIST1H1E, TNRC18, TRP53BP1, HIST1H1C, NCOA1, TCF7L2, ZFHX3, MEF2C, CREBBP, TPI1, HSPA5, STAT1, DDX58, PRRC2C, ISG15, HPRT, PROX1, EEF2, ZFHX4, PRRC2B, HIST2H2BE, ETV5, HIPK2, HCFC1, MAFB, MAF, PKM, COL4A3, BHLHE40, VIM, ALDOA	578	953	22680	1.85283	0.0326785	0.00118652	0.000997935

## Sheet: IPA E13.5 Canonical Pathways
© 2000-2021 QIAGEN. All rights reserved.
Ingenuity Canonical Pathways	-log(p-value)	Ratio	z-score	Molecules
Cell Cycle Control of Chromosomal Replication	12.1	0.268	-3.873	CDC45,CDC6,CDT1,MCM2,MCM3,MCM4,MCM5,MCM6,MCM7,PCNA,POLA1,POLD1,POLE,RPA1,TOP2A
Aryl Hydrocarbon Receptor Signaling	8.59	0.119	-2.357	ALDH1L1,CCNA2,CCND2,CDKN1B,DHFR,HSP90B1,JUN,MCM7,NFIA,NFIB,NFIX,NR2F1,POLA1,RARA,RARB,RBL1,TFDP1,TGM2,TP73
PCP pathway	7.15	0.183	-1.265	CELSR1,EFNB1,FZD5,FZD8,JUN,LGR4,RSPO3,WNT4,WNT5A,WNT7B,WNT8B
Kinetochore Metaphase Signaling Pathway	7.09	0.133	-2.138	AURKB,BUB1B,CCNB1,CDC20,CDCA8,INCENP,KNL1,MAD2L1,NUF2,PLK1,REC8,SKA2,SPC25,STAG2
Mitotic Roles of Polo-Like Kinase	5.75	0.152	-1.633	CCNB1,CCNB2,CDC20,FBXO5,HSP90B1,KIF11,PLK1,PPP2R2B,PRC1,STAG2
Wnt/β-catenin Signaling	5.13	0.0867	0	CDH3,FZD5,FZD8,JUN,PPP2R2B,RARA,RARB,SOX1,SOX2,SOX5,SOX6,WNT4,WNT5A,WNT7B,WNT8B
Cyclins and Cell Cycle Regulation	4.79	0.119	-1	CCNA2,CCNB1,CCNB2,CCND2,CDKN1B,CDKN2C,E2F8,PPP2R2B,RBL1,TFDP1
Mismatch Repair in Eukaryotes	4.73	0.312	#NUM!	EXO1,MSH6,PCNA,POLD1,RPA1
Role of Oct4 in Mammalian Embryonic Stem Cell Pluripotency	4.2	0.152	#NUM!	CCNF,JARID2,NR2F1,NR2F2,NR6A1,RARA,SOX2
Axonal Guidance Signaling	4.16	0.0514	#NUM!	ADAMTS18,ADAMTS9,BMP1,EFNA5,EFNB1,EPHA10,EPHA3,EPHA4,EPHA5,EPHB3,FZD5,FZD8,PDGFA,PIK3R5,PLCD1,PLXNC1,PRKD1,ROBO3,SEMA4G,SEMA5A,TUBA1B,UNC5C,WNT4,WNT5A,WNT7B,WNT8B
Factors Promoting Cardiogenesis in Vertebrates	3.86	0.0795	-1.155	BMP1,CAMK2A,CREB5,FZD5,FZD8,MEF2C,PLCD1,PRKD1,WNT4,WNT5A,WNT7B,WNT8B
Transcriptional Regulatory Network in Embryonic Stem Cells	3.75	0.13	#NUM!	EOMES,GSX2,ISL1,LHX5,PAX6,SIX3,SOX2
Synaptogenesis Signaling Pathway	3.65	0.0577	-1.213	CAMK2A,CDH3,CDH4,CNTNAP2,CREB5,EFNA5,EFNB1,EIF4EBP2,EPHA10,EPHA3,EPHA4,EPHA5,EPHB3,GRM1,HSPA8,PIK3R5,RASGRP1,SYT13
Estrogen-mediated S-phase Entry	3.63	0.192	0	CCNA2,CDKN1B,E2F8,RBL1,TFDP1
ATM Signaling	3.52	0.0928	-0.333	CCNB1,CCNB2,CREB5,JUN,PPP2R2B,RAD51,SMC2,TOPBP1,TP73
Human Embryonic Stem Cell Pluripotency	3.47	0.0723	#NUM!	BMP1,FGFR3,FZD5,FZD8,INHBA,PDGFA,PIK3R5,SOX2,WNT4,WNT5A,WNT7B,WNT8B
Glioblastoma Multiforme Signaling	3.36	0.0702	0	CCND2,CDKN1B,E2F8,FZD5,FZD8,PDGFA,PIK3R5,PLCD1,WNT4,WNT5A,WNT7B,WNT8B
GP6 Signaling Pathway	3.28	0.0787	1.897	COL11A2,COL22A1,COL2A1,COL4A2,COL8A1,COL9A1,COL9A2,LAMA2,PIK3R5,PRKD1
Ephrin A Signaling	3.25	0.128	#NUM!	EFNA5,EPHA10,EPHA3,EPHA4,EPHA5,PIK3R5
Ovarian Cancer Signaling	3.1	0.0696	#NUM!	FZD5,FZD8,MSH6,PIK3R5,RAD51,RBL1,TFDP1,WNT4,WNT5A,WNT7B,WNT8B
Basal Cell Carcinoma Signaling	2.98	0.0972	-0.816	BMP1,FZD5,FZD8,WNT4,WNT5A,WNT7B,WNT8B
Embryonic Stem Cell Differentiation into Cardiac Lineages	2.94	0.3	#NUM!	ISL1,SOX2,SP4
Pyrimidine Deoxyribonucleotides De Novo Biosynthesis I	2.9	0.182	-2	DUT,RRM1,RRM2,TYMS
Role of NANOG in Mammalian Embryonic Stem Cell Pluripotency	2.85	0.075	#NUM!	BMP1,FZD5,FZD8,PIK3R5,SOX2,WNT4,WNT5A,WNT7B,WNT8B
Role of CHK Proteins in Cell Cycle Checkpoint Control	2.8	0.105	#NUM!	CLSPN,E2F8,PCNA,PLK1,PPP2R2B,RPA1
Glioma Signaling	2.75	0.0726	-1	CAMK2A,CCND2,CDKN2C,E2F8,PDGFA,PIK3R5,PRKD1,RBL1,TFDP1
Role of BRCA1 in DNA Damage Response	2.71	0.0875	0	E2F8,MSH6,PLK1,RAD51,RBL1,RPA1,TOPBP1
Molecular Mechanisms of Cancer	2.64	0.0449	#NUM!	ARHGEF4,BMP1,CAMK2A,CCND2,CDKN1B,CDKN2C,E2F8,FZD5,FZD8,HAT1,JUN,PIK3R5,PRKD1,RASGRP1,RBL1,TFDP1,WNT4,WNT5A,WNT7B,WNT8B
Wnt/Ca+ pathway	2.54	0.0938	-0.816	CAMK2A,CREB5,FZD5,FZD8,PLCD1,WNT5A
DNA Double-Strand Break Repair by Homologous Recombination	2.49	0.214	#NUM!	POLA1,RAD51,RPA1
Cell Cycle: G1/S Checkpoint Regulation	2.41	0.0882	-0.447	CCND2,CDKN1B,CDKN2C,E2F8,RBL1,TFDP1
Hepatic Fibrosis / Hepatic Stellate Cell Activation	2.39	0.0567	#NUM!	ACTA2,COL11A2,COL22A1,COL2A1,COL4A2,COL8A1,COL9A1,COL9A2,IGFBP5,LHX2,PDGFA
dTMP De Novo Biosynthesis	2.33	0.4	#NUM!	DHFR,TYMS
Cell Cycle: G2/M DNA Damage Checkpoint Regulation	2.32	0.1	1.342	CCNB1,CCNB2,PLK1,TOP2A,YWHAZ
14-3-3-mediated Signaling	2.14	0.063	0.378	CDKN1B,JUN,PIK3R5,PLCD1,PRKD1,TP73,TUBA1B,YWHAZ
Role of Wnt/GSK-3β Signaling in the Pathogenesis of Influenza	2.12	0.0769	-0.816	FZD5,FZD8,WNT4,WNT5A,WNT7B,WNT8B
IL-7 Signaling Pathway	2.12	0.0769	2	CDKN1B,EBF1,FOXG1,FOXO6,JUN,PIK3R5
NER (Nucleotide Excision Repair, Enhanced Pathway)	2.1	0.068	-2.236	PCNA,POLA1,POLD1,POLD2,POLE,RPA1,TOP2A
GADD45 Signaling	2.03	0.15	#NUM!	CCNB1,CCND2,PCNA
Chronic Myeloid Leukemia Signaling	2.01	0.0654	#NUM!	CCND2,CDKN1B,E2F8,MECOM,PIK3R5,RBL1,TFDP1
Hepatic Fibrosis Signaling Pathway	1.9	0.0406	0.775	ACTA2,CACNA1E,CDKN1B,COL11A2,COL2A1,CREB5,FZD5,FZD8,JUN,KLF9,PDGFA,PIK3R5,PRKD1,WNT4,WNT5A,WNT7B,WNT8B
Regulation Of The Epithelial Mesenchymal Transition In Development Pathway	1.9	0.069	-0.816	FZD5,FZD8,WNT4,WNT5A,WNT7B,WNT8B
Breast Cancer Regulation by Stathmin1	1.89	0.0372	-1.091	ARHGEF4,AURKB,CAMK2A,CCND2,CDKN1B,CELSR1,CREB5,E2F8,FOXM1,FZD5,FZD8,GPR26,GPR27,GPR88,GRM1,JUN,LGR4,PIK3R5,PPP2R2B,PRKD1,PTH1R,TUBA1B
Role of Macrophages, Fibroblasts and Endothelial Cells in Rheumatoid Arthritis	1.86	0.0431	#NUM!	CAMK2A,CEBPG,CREB5,FZD5,FZD8,JUN,PDGFA,PIK3R5,PLCD1,PRKD1,WNT4,WNT5A,WNT7B,WNT8B
Osteoarthritis Pathway	1.81	0.047	-1.265	CNMD,COL2A1,CREB5,DCN,DLX5,FGFR3,FZD5,FZD8,MEF2C,PTH1R,WNT8B
IL-15 Production	1.71	0.0569	-0.378	EPHA3,EPHA4,EPHA5,EPHB3,ERBB3,FGFR3,RET
Small Cell Lung Cancer Signaling	1.71	0.0625	#NUM!	CCND2,CDKN1B,PIK3R5,RARB,RBL1,TFDP1
p53 Signaling	1.67	0.0612	0	CCND2,JUN,PCNA,PIK3R5,TOPBP1,TP73
Sumoylation Pathway	1.57	0.0583	0	JUN,PCNA,RAN,RPA1,SAE1,SP3
Role of Osteoblasts, Osteoclasts and Chondrocytes in Rheumatoid Arthritis	1.56	0.0446	#NUM!	BMP1,DLX5,FZD5,FZD8,JUN,PIK3R5,WNT4,WNT5A,WNT7B,WNT8B
BER pathway	1.56	0.167	#NUM!	PCNA,POLE
Mouse Embryonic Stem Cell Pluripotency	1.55	0.0577	-0.816	FZD5,FZD8,ID3,ID4,PIK3R5,SOX2
VDR/RXR Activation	1.53	0.0641	#NUM!	CALB1,CDKN1B,IGFBP5,PDGFA,PRKD1
Adipogenesis pathway	1.51	0.0519	#NUM!	EBF1,FGFR3,FZD5,FZD8,HAT1,NR2F2,WNT5A
Ephrin Receptor Signaling	1.45	0.0448	#NUM!	CREB5,EFNA5,EFNB1,EPHA10,EPHA3,EPHA4,EPHA5,EPHB3,PDGFA
Prostate Cancer Signaling	1.42	0.0536	#NUM!	CDKN1B,CREB5,HSP90B1,PIK3R5,RBL1,TFDP1
Uridine-5'-phosphate Biosynthesis	1.36	0.5	#NUM!	CAD
Sulfate Activation for Sulfonation	1.36	0.5	#NUM!	PAPSS2
Glutamate Dependent Acid Resistance	1.36	0.5	#NUM!	GAD2

## Sheet: IPA E18.5 Canonical Pathways
© 2000-2021 QIAGEN. All rights reserved.
Ingenuity Canonical Pathways	-log(p-value)	Ratio	z-score	Molecules
Axonal Guidance Signaling	8.26	0.0731	#NUM!	ADAMTS1,ADAMTS18,CXCL12,EPHA3,EPHA4,EPHA5,EPHB6,FZD1,FZD10,GLI1,IGF1,ITGA1,ITGA4,ITGA8,MET,MKNK1,MME,MMP17,NRP2,NTN4,NTNG1,PLXNA1,PLXNB1,PLXNC1,PPP3CA,ROBO1,SEMA3C,SEMA4C,SEMA6A,SEMA6C,SEMA7A,SHH,SLIT1,SLIT3,SRGAP1,UNC5D,VEGFA
HIF1α Signaling	6.56	0.0962	2.683	ADM,CAMK2B,CREBBP,FLT1,GPI,HK2,HMOX1,HSPA5,IGF1,JUN,LDHA,MET,MKNK1,MMP17,NCOA1,PKM,PPP3CA,SAT1,VEGFA,VIM
Glycolysis I	5.61	0.269	2.646	ALDOA,ENO1,GPI,PFKL,PGK1,PKM,TPI1
Synaptogenesis Signaling Pathway	4.41	0.0673	0.894	CADM1,CAMK2B,CDH13,CDH4,CHN1,CNTNAP2,CPLX1,CPLX3,CREBBP,EPHA3,EPHA4,EPHA5,EPHB6,GRIN3A,ITPR1,LRP1,MAP1B,SHC3,SNAP25,SNCA,SYT3
Hepatic Fibrosis / Hepatic Stellate Cell Activation	3.97	0.0773	#NUM!	COL18A1,COL3A1,COL4A3,COL6A3,COL7A1,COL9A1,COL9A2,EGFR,FLT1,IGF1,LBP,LEPR,MET,STAT1,VEGFA
TR/RXR Activation	3.63	0.107	#NUM!	COL6A3,DIO2,DIO3,ENO1,KLF9,NCOA1,NXPH2,THRB,TSHB
Osteoarthritis Pathway	3.58	0.0684	1.155	CREBBP,DCN,FZD1,FZD10,GLI1,H19,HTRA1,ITGA1,ITGA4,ITGA8,LRP1,MEF2C,NOTCH1,SOX9,TCF7L2,VEGFA
Caveolar-mediated Endocytosis Signaling	3.27	0.107	#NUM!	COPG2,EGFR,FLNC,HLA-A,ITGA1,ITGA4,ITGA8,ZBTB12
White Adipose Tissue Browning Pathway	3.23	0.0809	1	CACNA1I,CACNA2D3,CREBBP,DIO2,GUCY1B1,ITPR1,LDHA,MAPK11,THRB,VEGFA,VGF
Hepatic Fibrosis Signaling Pathway	3.06	0.0525	2.324	APC2,CACNA2D3,COL18A1,COL3A1,CREBBP,FLT1,FOXO1,FZD1,FZD10,GLI1,ITGA1,ITGA4,ITGA8,JUN,KLF9,LEPR,LRP1,MAPK11,PDK1,SHH,TCF7L2,VEGFA
Corticotropin Releasing Hormone Signaling	2.9	0.0738	0.378	CACNA1I,CACNA2D3,CREBBP,GLI1,GUCY1B1,ITPR1,JUN,MAPK11,MEF2C,SHH,VEGFA
Thyronamine and Iodothyronamine Metabolism	2.74	0.667	#NUM!	DIO2,DIO3
Thyroid Hormone Metabolism I (via Deiodination)	2.74	0.667	#NUM!	DIO2,DIO3
Iron homeostasis signaling pathway	2.6	0.0719	#NUM!	ALAS2,EGFR,HBA1/HBA2,HBB,HEPH,HIF3A,HMOX1,LRP1,SLC40A1,STEAP3
Calcium Signaling	2.52	0.0602	1.155	ATP2B4,CABIN1,CACNA1I,CACNA2D3,CAMK2B,CREBBP,GRIK1,GRIN3A,ITPR1,MEF2C,PPP3CA,RYR2,TRPC4
IL-7 Signaling Pathway	2.49	0.0897	0	BCL6,FOXO1,JUN,MAPK11,MET,PAX5,STAT1
Gluconeogenesis I	2.44	0.154	2	ALDOA,ENO1,GPI,PGK1
Wnt/β-catenin Signaling	2.39	0.0636	-0.302	APC2,CREBBP,FZD1,FZD10,JUN,LRP1,SFRP2,SFRP5,SOX3,SOX9,TCF7L2
CREB Signaling in Neurons	2.32	0.0432	1.225	ADGRG1,ADGRL4,CACNA1I,CACNA2D3,CAMK2B,CELSR1,CREBBP,EGFR,F2R,FLT1,FZD1,FZD10,GPR17,GPR37L1,GRIK1,HCAR1,HRH1,IGF1,IGF2R,ITPR1,POLR2A,PTGFR,RXFP1,SHC3,SSTR1,VEGFA
Atherosclerosis Signaling	2.28	0.0692	#NUM!	APOD,COL18A1,COL3A1,CXCL12,F3,ITGA4,LCAT,LPL,LYZ
Activation of IRF by Cytosolic Pattern Recognition Receptors	2.26	0.0923	0.816	CREBBP,DDX58,IFIH1,ISG15,JUN,STAT1
Protein Kinase A Signaling	2.23	0.0473	1.5	AKAP7,CAMK2B,CREBBP,DUSP10,DUSP3,FLNC,ITPR1,PDE10A,PDE7B,PPP3CA,PTK2B,PTPRB,PTPRF,PTPRO,PTPRT,PTPRZ1,RYR2,SHH,TCF7L2
Regulation Of The Epithelial Mesenchymal Transition In Development Pathway	2.23	0.0805	0	FZD1,FZD10,GLI1,LOX,NOTCH1,SHH,TCF7L2
iNOS Signaling	2.22	0.106	#NUM!	CREBBP,JUN,LBP,MAPK11,STAT1
Extrinsic Prothrombin Activation Pathway	2.17	0.188	#NUM!	F3,TFPI,THBD
Glycerol Degradation I	2.06	0.333	#NUM!	GK5,GPD2
GDP-mannose Biosynthesis	2.06	0.333	#NUM!	GPI,PMM1
Basal Cell Carcinoma Signaling	2.05	0.0833	#NUM!	APC2,FZD1,FZD10,GLI1,SHH,TCF7L2
Netrin Signaling	2.05	0.0833	1.342	CACNA1I,CACNA2D3,ITPR1,PPP3CA,RYR2,UNC5D
Inhibition of Angiogenesis by TSP1	2.02	0.118	#NUM!	GUCY1B1,JUN,MAPK11,VEGFA
Role of Osteoblasts, Osteoclasts and Chondrocytes in Rheumatoid Arthritis	1.98	0.0536	#NUM!	APC2,FOXO1,FZD1,FZD10,IGF1,JUN,LRP1,PPP3CA,PTK2B,SFRP2,SFRP5,TCF7L2
Coagulation System	1.97	0.114	0	F2R,F3,TFPI,THBD
Huntington's Disease Signaling	1.96	0.0498	1.633	CAPN11,CREBBP,DNM3,EGFR,HSPA5,IGF1,ITPR1,JUN,POLR2A,RPH3A,SGK1,SHC3,SNAP25,SNCA
EGF Signaling	1.94	0.0909	1	EGFR,ITPR1,JUN,MAPK11,STAT1
IL-15 Production	1.93	0.065	2.121	EGFR,EPHA3,EPHA4,EPHA5,FLT1,MET,PTK2B,STAT1
Ephrin Receptor Signaling	1.92	0.0547	0	CREBBP,CXCL12,EPHA3,EPHA4,EPHA5,EPHB6,GRIN3A,ITGA1,ITGA4,ITGA8,VEGFA
Neuroinflammation Signaling Pathway	1.9	0.0476	-0.577	CALB2,CREBBP,CXCL12,FZD1,GABRB1,GRIN3A,HLA-A,HMOX1,JUN,MAPK11,MFGE8,PPP3CA,SNCA,STAT1,ZBTB12
NAD Signaling Pathway	1.88	0.0596	1.414	HMGCS2,IGF1,LDHA,NT5E,PARP14,POLR2A,RYR2,TNKS,VEGFA
Semaphorin Neuronal Repulsive Signaling Pathway	1.88	0.0596	-1.414	GUCY1B1,ITGA1,ITGA4,ITGA8,NRP2,PLXNA1,PLXNB1,SEMA6A,SEMA6C
GP6 Signaling Pathway	1.85	0.063	1.414	COL18A1,COL3A1,COL4A3,COL6A3,COL7A1,COL9A1,COL9A2,ITPR1
Tumor Microenvironment Pathway	1.85	0.0559	1	COL3A1,CXCL12,FOXO1,HLA-A,IGF1,JUN,LEPR,MMP17,TNC,VEGFA
STAT3 Pathway	1.71	0.0593	0.816	EGFR,FLT1,IGF1,IGF2R,IL10RB,IL17RD,MAPK11,VEGFA
Sucrose Degradation V (Mammalian)	1.71	0.222	#NUM!	ALDOA,TPI1
IL-22 Signaling	1.68	0.125	#NUM!	IL10RB,MAPK11,STAT1
Opioid Signaling Pathway	1.68	0.0471	1.155	CACNA1I,CACNA2D3,CAMK2B,CREBBP,GRIN3A,ITPR1,PDK1,PPP3CA,RGS5,RGS6,RGS9,RYR2,TCF7L2
MSP-RON Signaling In Cancer Cells Pathway	1.66	0.058	0	CREBBP,EGFR,JUN,MET,PTK2B,TCF7L2,VEGFA,VIM
Regulation of Cellular Mechanics by Calpain Protease	1.63	0.0674	#NUM!	CAPN11,EGFR,ITGA1,ITGA4,ITGA8,TLN2
B Cell Receptor Signaling	1.63	0.0515	1.414	BCL6,CAMK2B,CREBBP,FOXO1,JUN,MAPK11,MEF2C,PAX5,PPP3CA,PTK2B
Amyotrophic Lateral Sclerosis Signaling	1.61	0.0609	-0.816	CACNA2D3,CAPN11,GRIK1,GRIN3A,IGF1,PPP3CA,VEGFA
Estrogen Receptor Signaling	1.6	0.0421	-0.5	CACNA2D3,CREBBP,EGFR,FOXO1,IGF1,IGF2R,JUN,LEPR,MED16,MMP17,NCOA1,NOTCH1,NR3C1,PELP1,SHC3,TRRAP,VEGFA
IL-17A Signaling in Gastric Cells	1.59	0.115	#NUM!	EGFR,JUN,MAPK11
Cardiac Hypertrophy Signaling (Enhanced)	1.55	0.039	2.5	CACNA2D3,CAMK2B,FZD1,FZD10,IGF1,IL10RB,IL17RD,ITGA1,ITGA4,ITGA8,ITPR1,JUN,MAPK11,MEF2C,MKNK1,PDE10A,PDE7B,PDK1,PPP3CA,RYR2,TNFSF10
Nitric Oxide Signaling in the Cardiovascular System	1.54	0.0588	2	CACNA2D3,FLT1,GUCY1B1,ITPR1,RYR2,SLC7A1,VEGFA
GDP-glucose Biosynthesis	1.53	0.182	#NUM!	HK2,PGM5
nNOS Signaling in Skeletal Muscle Cells	1.51	0.0833	#NUM!	CACNA1I,CACNA2D3,ITPR1,RYR2
Role of Macrophages, Fibroblasts and Endothelial Cells in Rheumatoid Arthritis	1.48	0.0431	#NUM!	APC2,CAMK2B,CREBBP,CXCL12,FZD1,FZD10,JUN,LRP1,MIF,PPP3CA,SFRP2,SFRP5,TCF7L2,VEGFA
IL-10 Signaling	1.48	0.0694	#NUM!	HMOX1,IL10RB,JUN,LBP,MAPK11
Glucose and Glucose-1-phosphate Degradation	1.46	0.167	#NUM!	HK2,PGM5
Factors Promoting Cardiogenesis in Vertebrates	1.46	0.053	-0.816	APC2,CAMK2B,CREBBP,FZD1,FZD10,LRP1,MEF2C,TCF7L2
UVA-Induced MAPK Signaling	1.45	0.0612	#NUM!	EGFR,JUN,MAPK11,PARP14,STAT1,TNKS
Hypoxia Signaling in the Cardiovascular System	1.43	0.0676	1	CREBBP,JUN,LDHA,UBE2B,VEGFA
FXR/RXR Activation	1.42	0.0556	#NUM!	APOD,CREBBP,FOXA2,FOXO1,LCAT,LPL,PLTP
UDP-N-acetyl-D-galactosamine Biosynthesis II	1.4	0.154	#NUM!	GPI,HK2
VDR/RXR Activation	1.35	0.0641	#NUM!	FOXO1,HR,IGFBP6,NCOA1,THBD
Maturity Onset Diabetes of Young (MODY) Signaling	1.35	0.0641	#NUM!	APOD,CACNA2D3,CREBBP,FOXA2,ONECUT1
Role of Wnt/GSK-3β Signaling in the Pathogenesis of Influenza	1.35	0.0641	#NUM!	APC2,FZD1,FZD10,NCOA1,TCF7L2
Mouse Embryonic Stem Cell Pluripotency	1.35	0.0577	-2	APC2,CREBBP,FZD1,FZD10,MAPK11,TCF7L2
IGF-1 Signaling	1.35	0.0577	#NUM!	CCN3,FOXO1,IGF1,IGFBP6,IGFBP7,JUN
GNRH Signaling	1.34	0.0479	0.816	CACNA1I,CACNA2D3,CAMK2B,CREBBP,EGFR,ITPR1,JUN,MAPK11,PTK2B
Colanic Acid Building Blocks Biosynthesis	1.34	0.143	#NUM!	GPI,PMM1
Thyroid Cancer Signaling	1.33	0.0633	0.447	FOXO1,IGF1,JUN,PDK1,TCF7L2
Circadian Rhythm Signaling	1.32	0.0909	#NUM!	BHLHE40,CREBBP,GRIN3A
Role of NFAT in Cardiac Hypertrophy	1.31	0.0455	2.828	CABIN1,CACNA1I,CACNA2D3,CAMK2B,IGF1,ITPR1,MAPK11,MEF2C,PPP3CA,SHC3
Chemokine Signaling	1.31	0.0625	2	CAMK2B,CXCL12,JUN,MAPK11,PTK2B
Glutamine Degradation I	1.31	0.5	#NUM!	GLS2
