# Supplementary material for: The Type 3 Deiodinase Is a Critical Modulator of Thyroid Hormone Sensitivity in the Fetal Brain
Source: Front Neurosci. 2021 Jun 29;15:703730. doi: 10.3389/fnins.2021.703730 (PMC8265566; doi:10.3389/fnins.2021.703730)
Supplement: Supplementary file 2 [file Table_2.XLSX]

## Sheet: List #1
Gene	Forward Primer	Reverse Primer
Cldn12	CGAGAAGAACCTGACGATTTACA	CCCATTGCGATCACGATGCT
Cplx3	AAGGGGGACGGAGACAAGT	CTGTGCATCTCGCTCCATCTT
Dbp	GGAAACAGCAAGCCCAAAGAACCGG	CAGCGGCGCAAAAAGACTCGGGC
Dio2	CCTCCTAGATGCCTACAAACAGG	CATTCGGCCCCATCAGCGGTC
Dio3	TGAGCACAGCCACAGAACTC	AAAGCTGTCAGTTCGAGCCA
Dio3OS	CCGAACTGAGCCACCTTC	TTGAGGCCTTGACTTTACGC
Gapdh	AGGAGCGAGACCCCACTAAC	CGGAGATGATGACCCTTTTG
Gfap	GCTGGAGGCAGAGAACAAC	CCACATCCATCTCCACGTG
Gpr37l1	GGGCTGCCACCTCATCTTTAG	GATGGATGGGCTTGGGATATTC
Hr	AGCACTGTGTGGCATGTGTT	AACCCTGCATCCAAGTAGCA
Klf9	GGCTGTGGGAAAGTCTATGG	AAGGGCCGTTCACCTGTATG
Lpl	CCTTCGTGGTGATCCATGGATGG	GGGCCCGATACAACCAGTCTACT
Mct8	GTGCTCTTGGTGTGCATTGG	CCGAAGTCCCGGCATAGG
Mgp	AGCCCAAAAGAGAGTCCAGGA	TGCCTGAAGTAGCGGTTGTAG
Nrgn	CACCCAGCATCGTACAAACC	GGAAACTCGCCTGGATTTTGG
Rn18	GGAGTATGGTTGCAAAGCTG	TCGCTCCACCAACTAAGAAC
Slc22a2	CCAGTGCATGAGGTATGAGGT	CTGAAACAGGTCCAGCATCCA
Sorl1	GTGCGACCGATTTGAGTTCG	CACTTGAACTCCCTGCTCGT
Thra	CTTTGAACTGGGCAAGTCAC	TGGCCGCCTGAGGCTTTAGACTTC
Thrb	AGACAAAGTCACCCGCAACC	CTAGCCTCTTGCTGTTGTCATCC
Vegfa	AAAGGCTTCAGTGTGGTCTGAGAG	GGTTGGAACCGGCATCTTTATC

## Sheet: List#2
Gene	Forward Primer	Reverse Primer
Acan	CCTGCTACTTCATCGACCCC	AGATGCTGTTGACTCGAACCT
Adamts2	ACGCCTTTTCTACAACCTCAC	GCCAGCCCATCACAGTTACT
Afp	CCTGGTGAAGCAAAAGCCTGAA	GGACCCTCTTCTGTGAAACAGACT
Arx	GGCCGGAGTGCAAGAGTAAAT	TGCATGGCTTTTTCCTGGTCA
Cldn12	CGAGAAGAACCTGACGATTTACA	CCCATTGCGATCACGATGCT
Col12a1	AAGTTGACCCACCTTCCGAC	GGTCCACTGTTATTCTGTAACCC
Col14a1	TTTGGCGGCTGCTTGTTTC	CGCTTTTGTTGCAGTGTTCTG
Col1a1	GCTCCTCTTAGGGGCCACT	CCACGTCTCACCATTGGGG
Col1a2	GTAACTTCGTGCCTAGCAACA	CCTTTGTCAGAATACTGAGCAGC
Col2a1	CAGGATGCCCGAAAATTAGGG	ACCACGATCACCTCTGGGT
Col3a1	CTGTAACATGGAAACTGGGGAAA	CCATAGCTGAACTGAAAACCACC
Col9a1	ACCCTGGGTATCCGCAACT	ACCCTGGTAAGTCATCTTGGC
Col9a2	ACCCTGGTAAGTCATCTTGGC	TCCCATTAAACCATCAATGCCA
Col9a3	GGAATGCCGGGGTTCAAGG	AGTCCTCTTAATCCTCGTGGG
Cplx3	AAGGGGGACGGAGACAAGT	CTGTGCATCTCGCTCCATCTT
Dbp	GGAAACAGCAAGCCCAAAGAACCGG	CAGCGGCGCAAAAAGACTCGGGC
Dio2	CCTCCTAGATGCCTACAAACAGG	CATTCGGCCCCATCAGCGGTC
Dio3	GGAGTCCTGCTGCTTTTGTG	CGAGCCTCTCTGCAATTCAG
Dio3os	CCGAACTGAGCCACCTTC	TTGAGGCCTTGACTTTACGC
Dlx1	AGGCTGTGTTTATGGAGTTTGG	TGAGGCCGAACTGTAGGCA
Dlx2	GTGGCTGATATGCACTCGACC	GCTGGTTGGTGTAGTAGCTGC
Dlx5	CACCACCCGTCTCAGGAATC	GCTTTGCCATAAGAAGCAGAGG
Gfap	GCTGGAGGCAGAGAACAAC	CCACATCCATCTCCACGTG
Gpr37l1	GGGCTGCCACCTCATCTTTAG	GATGGATGGGCTTGGGATATTC
H19	CCTTGTCGTAGAAGCCGTCTG	GGGTAGCACCATTTCTTTCATCT
Hr	AGC ACT GTG TGG CAT GTG TT	AAC CCT GCA TCC AAG TAG CA
Igf1	TGAGCTGGTGGATGCTCTT	CACTCATCCACAATGCCTGT
Igf2	GTGCTGCATCGCTGCTTAC	ACGTCCCTCTCGGACTTGG
Isl1	ATGATGGTGGTTTACAGGCTAAC	TCGATGCTACTTCACTGCCAG
Islr2	GACCACGCTTAGTCTGTCTGC	TCGAGGTTCTTGAGCTGACTC
Klf9	GGCTGTGGGAAAGTCTATGG	AAGGGCCGTTCACCTGTATG
Lpl	CCTTCGTGGTGATCCATGGATGG	GGGCCCGATACAACCAGTCTACT
Matn4	GCCCCTTCGAGTTTGAGACC	ACGCTTTGCACTTGACTAGAAT
Meg3	GGACACACGGACACAGACA	TGTCCCACAGGAAATGTGCAA
Mgp	AGCCCAAAAGAGAGTCCAGGA	TGCCTGAAGTAGCGGTTGTAG
Mme	CCCTGGACTTGACCTCAATC	GGCAGAGTTCTGCAAAGTCC
Rasgrp1	GCCCCAAAGCAAGACTAGAGG	CCCAGGGACACCATCATTCG
Scl16a2	CCGAAGTCCCGGCATAGG	GTGCTCTTGGTGTGCATTGG
Scl22a2	CCAGTGCATGAGGTATGAGGT	CTGAAACAGGTCCAGCATCCA
Smoc2	CCCAAGCTCCCCTCAGAAG	GCCACACACCTGGACACAT
Sned1	ACCTTCTTTGGAGGCAGCAG	GCCATCGGTGATGAGTACAG
Sorl1	GTGCGACCGATTTGAGTTCG	CACTTGAACTCCCTGCTCGT
Thra (alpha 1 isoform)	CTTTGAACTGGGCAAGTCAC	TGGCCGCCTGAGGCTTTAGACTTC
Thrb (beta 1 isoform)	AGACAAAGTCACCCGCAACC	CTAGCCTCTTGCTGTCATCC
Vegfa	AAAGGCTTCAGTGTGGTCTGAGAG	GGTTGGAACCGGCATCTTTATC
